# Supplementary material for: Global landscape analysis of clinical trials on gut microbiota modulation therapies for irritable bowel syndrome
Source: Front Med (Lausanne). 2026 Mar 2;13:1737537. doi: 10.3389/fmed.2026.1737537 (PMC12993822; doi:10.3389/fmed.2026.1737537)
Supplement: Supplementary file 1 [file Table_1.xlsx]

## Sheet: Table1
No	Trial ID	Trial Title	Trial Phase	Trial Status	Trial Region	Patient Segment	Supporting URLs	Record URL
1	7272 NCT06960941 TrialTroveID-574646 TrioB	Evaluation of the Effect of Dietary Supplementation With Probiotics and Prebiotics on Inflammatory Processes, Motor and Cognitive Performance in Patients With Gastrointestinal Disorders.	II	Planned	Europe; Western Europe	Unclassified IBS (IBS-U)	https://clinicaltrials.gov/study/NCT06960941	https://clinicalintelligence.citeline.com/trials/details/574646?qId=d4639a46-3c92-4e28-9c6a-da859c456908
2	2024518 NCT06960369 TrialTroveID-574627	Efficacy of Repeated Transcranial Magnetic Stimulation Combined With a Live Probiotic Tablet (Combined Bifidobacterium, Lactobacillus, Enterococcus and Bacillus Cereus Tablets, Live) in Diarrhea-Predominant Irritable Bowel Syndrome (IBS-D)	I	Open	Asia	Diarrhea-predominant	https://clinicaltrials.gov/study/NCT06960369	https://clinicalintelligence.citeline.com/trials/details/574627?qId=d4639a46-3c92-4e28-9c6a-da859c456908
3	Basket ORAL-LYO-FMT Trial NCT06948461 ORAL-LYO-FMT TrialTroveID-572856	An Adaptive Basket Trial to Evaluate Efficacy of Lyophilized Fecal Microbiota Therapy in Management of Irritable Bowel Syndrome-diarrhea Predominant or Prevention of Recurrent Clostridioides Difficile Infection	II	Planned	(N/A)	Diarrhea-predominant; Recurrent or relapsed infection	https://clinicaltrials.gov/study/NCT06948461	https://clinicalintelligence.citeline.com/trials/details/572856?qId=d4639a46-3c92-4e28-9c6a-da859c456908
4	2021-377 NCT06945302 TrialTroveID-572248	The Effect of Inulin Supplementation on Nutritional Status, Anthropometric Measurements and Bowel Symptoms in Individuals With IBS-C: RCT	IV	Completed	Europe; Western Europe	Adults; Constipation-predominant; IBS-Constipation	https://clinicaltrials.gov/study/NCT06945302	https://clinicalintelligence.citeline.com/trials/details/572248?qId=d4639a46-3c92-4e28-9c6a-da859c456908
5	CTRI/2025/03/083357 TrialTroveID-567231	A clinical study to evaluate the therapeutic efficacy of Safuf Zarishk in the management of Ishal Dimaghi (Diarrhoea dominant Irritable Bowel Syndrome)	II/III	Planned	Asia	Diarrhea-predominant	https://ctri.nic.in/Clinicaltrials/pmaindet2.php?EncHid=MTIyMDA1	https://clinicalintelligence.citeline.com/trials/details/567231?qId=d4639a46-3c92-4e28-9c6a-da859c456908
6	TrialTroveID-565759	A Larger Phase IIb Study to Confirm the Efficacy of EBX-102-02 for Irritable Bowel Syndrome (IBS)	II	Planned	(N/A)	Constipation-predominant; Diarrhea-predominant	https://www.enterobiotix.com/news/enterobiotix-announces-positive-topline-phase-2a-results-with-ebx-102-02	https://clinicalintelligence.citeline.com/trials/details/565759?qId=d4639a46-3c92-4e28-9c6a-da859c456908
7	EBX-102-02-201 ISRCTN65517362 TrialTroveID-565685 TrIuMPH	A Multicentre, Randomised, Double-blind, Placebo-controlled TrIuMPH (Treating IBS with an Intestinal Microbiota Product for Health) Study to Assess the Safety, Tolerability, and Efficacy of EBX-102-02 in Patients with Moderate to Severe IBS-C and IBS with diarrhoea (IBS-D)	II	Completed	Europe; Western Europe	Constipation-predominant; Diarrhea-predominant	https://www.enterobiotix.com/news/enterobiotix-announces-ibs-trial; https://www.enterobiotix.com/news/enterobiotix-announces-positive-topline-phase-2a-results-with-ebx-102-02; https://www.enterobiotix.com/news/enterobiotix-completes-phase-2-study-recruitment-of-ebx-102-02-in-ibs; https://www.enterobiotix.com/pipeline; https://www.hra.nhs.uk/planning-and-improving-research/application-summaries/re…	https://clinicalintelligence.citeline.com/trials/details/565685?qId=d4639a46-3c92-4e28-9c6a-da859c456908
8	NCT06779214 TrialTroveID-552859 Xuyajun197673-03	Effect of Food-derived Active Components on Digestive Tract Health in Adults with Irritable Bowel Syndrome	IV	Planned	Asia	Diarrhea-predominant	https://clinicaltrials.gov/study/NCT06779214	https://clinicalintelligence.citeline.com/trials/details/552859?qId=d4639a46-3c92-4e28-9c6a-da859c456908
9	EUCT number: 2024-518312-40-00 EudraCT Number: 2022-002257-26 TrialTroveID-551395	KF2022#1 trial: The effect of fecal microbiota transplantation on CYP enzyme activities	I	Open	Europe; Western Europe	(N/A)	https://euclinicaltrials.eu/search-for-clinical-trials/?lang=en&EUCT=2024-518312-40-00	https://clinicalintelligence.citeline.com/trials/details/551395?qId=d4639a46-3c92-4e28-9c6a-da859c456908
10	ChiCTR2400094199 TrialTroveID-549161	Randomized controlled clinical trial of donor-recipient matched fecal microbiome transplantation for the treatment of irritable bowel syndrome with diarrhoea.	II	Planned	Asia	Diarrhea-predominant	https://www.chictr.org.cn/showproj.html?proj=242794; https://www.chictr.org.cn/showprojEN.html?proj=242794	https://clinicalintelligence.citeline.com/trials/details/549161?qId=d4639a46-3c92-4e28-9c6a-da859c456908
11	CTRI/2024/12/077721 TrialTroveID-548835	A Double Blind, Multi-Arm, Clinical Study to Assess the Safety and Efficacy of a Gut Health Regimen for the Management of Constipation in subjects with Mild to Severe Constipation and Irritable Bowel Syndrome with Constipation (IBS-C).	IV	Closed	Asia	Adults; Constipation-predominant; IBS-Constipation	https://ctri.nic.in/Clinicaltrials/pmaindet2.php?EncHid=MTE5NDMw	https://clinicalintelligence.citeline.com/trials/details/548835?qId=d4639a46-3c92-4e28-9c6a-da859c456908
12	ChiCTR2400093621 TrialTroveID-547590	Intervention of fecal microbiota transplantation in patients with irritable bowel syndrome: A Randomized Controlled Clinical Study	II	Planned	Asia	Constipation-predominant; Diarrhea-predominant	https://www.chictr.org.cn/showproj.html?proj=250778; https://www.chictr.org.cn/showprojEN.html?proj=250778	https://clinicalintelligence.citeline.com/trials/details/547590?qId=d4639a46-3c92-4e28-9c6a-da859c456908
13	B-2210-784-004 NCT06697119 TrialTroveID-545006	Efficacy and Safety of Fecal Microbiota Transplantation in Patients with Irritable Bowel Syndrome	IV	Closed	Asia	Diarrhea-predominant; Mixed IBS symptoms	https://clinicaltrials.gov/study/NCT06697119	https://clinicalintelligence.citeline.com/trials/details/545006?qId=d4639a46-3c92-4e28-9c6a-da859c456908
14	CTRI/2024/10/074953 TrialTroveID-541982	A Comparative Study on Efficacy and Safety of Melatonin as an Add on Therapy with Standard Treatment in Patients with Irritable Bowel Syndrome: A Randomised Open Labelled Prospective Study	IV	Planned	Asia	Mixed IBS symptoms	https://ctri.nic.in/Clinicaltrials/pmaindet2.php?EncHid=MTE2NDk0	https://clinicalintelligence.citeline.com/trials/details/541982?qId=d4639a46-3c92-4e28-9c6a-da859c456908
15	IBS-dammil5 PENTA-IBS TrialTroveID-537307	A Multicenter Real-World, Single-Arm, Open-Label Study Assessing the Impact of Novel Probiotic Mixture on the Symptoms of Irritable Bowel Syndrome in Adults	IV	Completed	Europe; Western Europe	Unclassified IBS (IBS-U)	https://clinicaltrials.gov/study/NCT06610149	https://clinicalintelligence.citeline.com/trials/details/537307?qId=d4639a46-3c92-4e28-9c6a-da859c456908
16	2023DZKY-023-01 NCT06612411 TrialTroveID-536772	Purine Starvation Driven by Host-microbiota Maladaptation Contributes to the Pathogenesis of Irritable Bowel Syndrome	I	Open	Asia	Diarrhea-predominant	https://clinicaltrials.gov/study/NCT06612411	https://clinicalintelligence.citeline.com/trials/details/536772?qId=d4639a46-3c92-4e28-9c6a-da859c456908
17	377 NCT06610188 TrialTroveID-536716	The Effect of Inulin on Intestinal Symptoms, Depression and Quality of Life in Individuals With Constipation-Predominant Irritable Bowel Syndrome	IV	Completed	Europe; Western Europe	(N/A); Adults; Constipation-predominant; IBS-Constipation	https://clinicaltrials.gov/study/NCT06610188	https://clinicalintelligence.citeline.com/trials/details/536716?qId=d4639a46-3c92-4e28-9c6a-da859c456908
18	ChiCTR2400088770 TrialTroveID-533048	The efficacy of Live Combined Bifidobacterium and Lactobacillus Tablets (Golden Bifid) in the treatment of diarrhea-predominant irritable bowel syndrome:a randomized, double-blind, placebo-controlled, multicenter clinical trial	IV	Planned	Asia	Diarrhea-predominant	https://www.chictr.org.cn/showproj.html?proj=232626; https://www.chictr.org.cn/showprojEN.html?proj=232626	https://clinicalintelligence.citeline.com/trials/details/533048?qId=d4639a46-3c92-4e28-9c6a-da859c456908
19	CTRI/2024/05/067532 HHCRS-HH&HPL-004/22-23 TrialTroveID-521605	Prospective Open-label and Single-Center study for evaluation of efficacy and safety of Gutbio Capsule for Irritable Bowel Syndrome and its symptoms.	IV	Planned	Asia	Mixed IBS symptoms	https://ctri.nic.in/Clinicaltrials/pmaindet2.php?EncHid=MTA2Nzcy	https://clinicalintelligence.citeline.com/trials/details/521605?qId=d4639a46-3c92-4e28-9c6a-da859c456908
20	ISRCTN14866272 ProXXIBS TrialTroveID-521107	The impact of probiotics on well-being during irritable bowel syndrome: a double-blind, randomised, placebo-controlled, feasibility study in female participants	IV	Completed	Eastern Europe; Europe	Unclassified IBS (IBS-U)	https://onlinelibrary.wiley.com/action/downloadSupplement?doi=10.1111%2Fnmo.14751&file=nmo14751-sup-0001-AppendixS1.docx; https://onlinelibrary.wiley.com/doi/10.1111/nmo.14751; https://pubmed.ncbi.nlm.nih.gov/38287443/; https://www.isrctn.com/ISRCTN14866272	https://clinicalintelligence.citeline.com/trials/details/521107?qId=d4639a46-3c92-4e28-9c6a-da859c456908
21	ChiCTR2400085485 TrialTroveID-520760	Efficacy and safety of probiotics formula in improving diarrheal Irritable Bowel Syndrome.	II	Planned	Asia	Diarrhea-predominant	https://www.chictr.org.cn/showprojEN.html?proj=233152	https://clinicalintelligence.citeline.com/trials/details/520760?qId=d4639a46-3c92-4e28-9c6a-da859c456908
22	APHP180583 EudraCT Number: 2019-003433-41 ICEBOAT NCT06433180 TrialTroveID-518993	A Prospective, Multi-center, Double Blind Randomized Trial of Fecal Microbiota Transplantation (FMT) Delivered by Capsule Versus Placebo in Severe Irritable Bowel Syndrome (IBS).	III	Planned	Europe; Western Europe	Unclassified IBS (IBS-U)	https://clinicaltrials.gov/study/NCT06433180; https://euclinicaltrials.eu/search-for-clinical-trials/?lang=en&EUCT=2024-516099-13-00; https://www.clinicaltrialsregister.eu/ctr-search/search?query=eudract_number:2019-003433-41	https://clinicalintelligence.citeline.com/trials/details/518993?qId=d4639a46-3c92-4e28-9c6a-da859c456908
23	LebaneseUni NCT06392061 TrialTroveID-515293	Assessment of Medical and Nutritional Status Post-Probiotic Intake in Patients Diagnosed With Inflammatory Bowel Disease: A Randomized Clinical Trial	IV	Completed	Western Asia/Middle East	(N/A)	https://clinicaltrials.gov/study/NCT06392061; https://pmc.ncbi.nlm.nih.gov/articles/PMC11858769/; https://pubmed.ncbi.nlm.nih.gov/40005035/; https://www.mdpi.com/2072-6643/17/4/708	https://clinicalintelligence.citeline.com/trials/details/515293?qId=d4639a46-3c92-4e28-9c6a-da859c456908
24	CTRI/2024/03/064089 PROB-003-23-B.Subtilis TrialTroveID-512026	A randomized, double blind, placebo controlled, parallel, mulitcenter, phase 3 study on genetic and clinical evaluation of probiotic bacillus subtilis strain in patients with irritable bowel syndrome.	III	Open	Asia	Unclassified IBS (IBS-U)	https://ctri.nic.in/Clinicaltrials/pmaindet2.php?EncHid=OTg0NjQ	https://clinicalintelligence.citeline.com/trials/details/512026?qId=d4639a46-3c92-4e28-9c6a-da859c456908
25	CTRI/2024/03/064023 PROB-001-23 TrialTroveID-511100	A randomized, double blind, placebo controlled, parallel, mulitcenter, phase 3 study on genetic and clinical evaluation of probiotic Akkermansia Muciniphila strain in patients with irritable bowel syndrome.	III	Open	Asia	Mixed IBS symptoms	https://ctri.nic.in/Clinicaltrials/pmaindet2.php?EncHid=OTg0MDE	https://clinicalintelligence.citeline.com/trials/details/511100?qId=d4639a46-3c92-4e28-9c6a-da859c456908
26	CTRI/2024/03/063981 TrialTroveID-510792	A randomized, double blind, placebo controlled, parallel, multicenter,phase 3 study on genetic and clinical evaluation of probiotic bacillus Coagulans strain in patients with irritable bowel syndrome.	III	Open	Asia	Mixed IBS symptoms	https://ctri.nic.in/Clinicaltrials/pmaindet2.php?EncHid=OTg0NjE	https://clinicalintelligence.citeline.com/trials/details/510792?qId=d4639a46-3c92-4e28-9c6a-da859c456908
27	NCT06297421 SZYY20240229IBS-D TrialTroveID-506935	Efficacy and Safety of Fecal Microbiota Transplantation for the Treatment of Irritable Bowel Syndrome With Diarrhea (IBS-D) and Mental Health Comorbidity in Young Adults: A Randomized, Double-blind, Placebo Controlled Study	II	Planned	Asia	Diarrhea-predominant	https://clinicaltrials.gov/study/NCT06297421	https://clinicalintelligence.citeline.com/trials/details/506935?qId=d4639a46-3c92-4e28-9c6a-da859c456908
28	EP-USM-122023-001 NCT06271538 TrialTroveID-505163	A Randomized Double-Blind Placebo-controlled Clinical Trial on the Efficacy of Skål Pro (Lactobacillus Plantarum 299 and Galacto-oligosaccharides) in Improving Severity of Symptoms, Stool Forms, Quality of Life and Psychological Dysfunction in Patients With Irritable Bowel Syndrome (IBS)	IV	Open	Asia	Constipation-predominant; Diarrhea-predominant; Mixed IBS symptoms	https://clinicaltrials.gov/study/NCT06271538	https://clinicalintelligence.citeline.com/trials/details/505163?qId=d4639a46-3c92-4e28-9c6a-da859c456908
29	ChiCTR2500103969 CTR20233811 NCT06247046 SK08-301 TrialTroveID-503190	A Multicenter, Randomized, Double-blind, Placebo Controlled, Phase 3 Study to Evaluate the Efficacy and Safety of Live SK08 Powder (Bacteroidetes Fragilis) in the Treatment of Patients With Irritable Bowel Syndrome With Diarrhea (IBS-D)	III	Open	Asia	Diarrhea-predominant	http://www.chinadrugtrials.org.cn/index.html; https://clinicaltrials.gov/study/NCT06247046	https://clinicalintelligence.citeline.com/trials/details/503190?qId=d4639a46-3c92-4e28-9c6a-da859c456908
30	2020-631 NCT06211062 TrialTroveID-500457	The Use of Directed Probiotics in ME/CFS: Myalgic Encephalomyelitis/Chronic Fatigue Syndrome	II	Open	Americas; North America	Diarrhea-predominant	https://clinicaltrials.gov/study/NCT06211062	https://clinicalintelligence.citeline.com/trials/details/500457?qId=d4639a46-3c92-4e28-9c6a-da859c456908
31	MTU-EC-IM-1-080/63 NCT06201182 TrialTroveID-499876	Efficacy of Fecal Microbiota Transplantation (FMT) in Irritable Bowel Syndrome (IBS): A Randomized, Placebo-controlled, Double-blind Study	IV	Open	Asia	(N/A)	https://clinicaltrials.gov/study/NCT06201182	https://clinicalintelligence.citeline.com/trials/details/499876?qId=d4639a46-3c92-4e28-9c6a-da859c456908
32	ChiCTR2300077855 TrialTroveID-493395	Clinical Study of Fecal Microbiota Transplantation for Irritable Bowel Syndrome	II	Open	Asia	Mixed IBS symptoms	https://www.chictr.org.cn/showprojEN.html?proj=196671	https://clinicalintelligence.citeline.com/trials/details/493395?qId=d4639a46-3c92-4e28-9c6a-da859c456908
33	DCPH-2023-03-001-K01 NCT06122558 P-ID0024/21(R) TrialTroveID-491740	Efficacy of Probiotic in Patients With Functional Constipation	II	Open	Asia	Adults; Constipation-predominant; IBS-Constipation	https://www.clinicaltrials.gov/study/NCT06122558	https://clinicalintelligence.citeline.com/trials/details/491740?qId=d4639a46-3c92-4e28-9c6a-da859c456908
34	03-AP-IBS NCT05990764 TrialTroveID-481676	Effects of a Combination of Polyphenol-rich Extracts, Prebiotics, and Hydrolyzed Fiber on the Quality of Life of Patients With Irritable Bowel Syndrome (IBS)	IV	Open	Eastern Europe; Europe	(N/A)	https://clinicaltrials.gov/study/NCT05990764	https://clinicalintelligence.citeline.com/trials/details/481676?qId=d4639a46-3c92-4e28-9c6a-da859c456908
35	CTRI/2023/03/051167 PRPL-IBS-001-2023 TrialTroveID-479033	A Prospective, Interventional, Randomized, Parallel, Double blind, Multicenter, Placebo controlled, Clinical Study to evaluate the efficacy and safety of Bacillus Coagulans BCP92 (MTCC 25460) in adults with irritable bowel syndrome	II	Completed	Asia	Constipation-predominant; Diarrhea-predominant	https://ctri.nic.in/Clinicaltrials/pmaindet2.php?EncHid=ODE1MjU; https://journals.lww.com/md-journal/fulltext/2024/08020/role_of_bacillus_coagulans__heyndrickxia.29.aspx; https://pmc.ncbi.nlm.nih.gov/articles/PMC11296456/#sec6; https://pubmed.ncbi.nlm.nih.gov/39093754/	https://clinicalintelligence.citeline.com/trials/details/479033?qId=d4639a46-3c92-4e28-9c6a-da859c456908
36	CAP-ENEMA FMT TrialTroveID-478034	COMPARATIVE EFFICACY OF ENCAPSULATED FECAL MICROBIOTA TRANSPLANTATION (FMT) AND FMT VIA RECTAL ENEMA FOR IRRITABLE BOWEL SYNDROME (IBS): A DOUBLE-BLIND, RANDOMIZED, PLACEBO-CONTROLLED STUDY (CAP-ENEMA FMT TRIAL)	IV	Completed	Asia	Constipation-predominant; Diarrhea-predominant; Mixed IBS symptoms	https://eposters.ddw.org/ddw/2023/ddw-2023/380529/natsuda.aumpan.comparative.efficacy.of.encapsulated.fecal.microbiota.html?f=menu%3D16%2Abrowseby%3D8%2Asortby%3D2%2Ace_id%3D2482%2Aot_id%3D27750%2Atrend%3D19514%2Amarker%3D4155	https://clinicalintelligence.citeline.com/trials/details/478034?qId=d4639a46-3c92-4e28-9c6a-da859c456908
37	23-SM-05-WL-001 NCT05900752 TrialTroveID-473769	A Multi-Strain Probiotic Reduces the Frequency of Diarrhea in IBS-D Patients: A Two-Center, Randomized, Double-Blind, Placebo-controlled Study	II	Completed	Asia	Diarrhea-predominant	https://clinicaltrials.gov/study/NCT05900752	https://clinicalintelligence.citeline.com/trials/details/473769?qId=d4639a46-3c92-4e28-9c6a-da859c456908
38	ACTRN12623000353695 TrialTroveID-472931	A randomised controlled trial of the effect of faecal microbiota transplantation versus placebo on symptom severity for low FODMAP diet non-responder IBS patients	II	Open	Australia/Oceania	Unclassified IBS (IBS-U)	https://www.anzctr.org.au/Trial/Registration/TrialReview.aspx?id=385538&isReview=true	https://clinicalintelligence.citeline.com/trials/details/472931?qId=d4639a46-3c92-4e28-9c6a-da859c456908
39	NCT05874830 T109/2021 TrialTroveID-471068	The Optimal Route of Fecal Microbiota Transplantation for Irritable Bowel Syndrome	I	Open	Europe; Western Europe	Healthy subjects	https://clinicaltrials.gov/study/NCT05874830	https://clinicalintelligence.citeline.com/trials/details/471068?qId=d4639a46-3c92-4e28-9c6a-da859c456908
40	ChiCTR2300071288 TrialTroveID-469504	Evaluation of intervention effect of intestinal flora transplantation on severe food intolerance-related diseases	I	Completed	Asia	Constipation-predominant; Diarrhea-predominant	https://www.chictr.org.cn/showprojEN.html?proj=183982	https://clinicalintelligence.citeline.com/trials/details/469504?qId=d4639a46-3c92-4e28-9c6a-da859c456908
41	63067022.2.0000.0119 NCT05819281 TrialTroveID-466858	Efficacy of a Probiotic Blend to Reduce Gastrointestinal Symptoms and Improve Quality of Life in Patients Diagnosed With Irritable Bowel Syndrome	II	Open	Americas; South America	Constipation-predominant; Diarrhea-predominant	https://clinicaltrials.gov/study/NCT05819281	https://clinicalintelligence.citeline.com/trials/details/466858?qId=d4639a46-3c92-4e28-9c6a-da859c456908
42	4474 NCT05803980 TRAMIR TrialTroveID-465459	Gut Microbiota Transplantation in Irritable Bowel Syndrome Patients Without Constipation: A Single Center Randomized Controlled Clinical Trial	II	Open	Europe; Western Europe	Diarrhea-predominant; Unclassified IBS (IBS-U)	https://clinicaltrials.gov/study/NCT05803980	https://clinicalintelligence.citeline.com/trials/details/465459?qId=d4639a46-3c92-4e28-9c6a-da859c456908
43	4475 NCT05803993 TRAMIR-S TrialTroveID-465458	Gut Microbiota Transplantation in Irritable Bowel Syndrome Patients With Constipation: A Single Center Randomized Controlled Clinical Trial	II	Open	Europe; Western Europe	Constipation-predominant	https://clinicaltrials.gov/study/NCT05803993	https://clinicalintelligence.citeline.com/trials/details/465458?qId=d4639a46-3c92-4e28-9c6a-da859c456908
44	22-005385 NCT05776914 PRAGMAT TrialTroveID-462778	Efficacy and Safety of Proteolytic Activity-Guided Fecal Microbiota Transplantation for Irritable Bowel Syndrome (PRAGMAT Trial)	II	Open	Americas; North America	Diarrhea-predominant	https://clinicaltrials.gov/study/NCT05776914	https://clinicalintelligence.citeline.com/trials/details/462778?qId=d4639a46-3c92-4e28-9c6a-da859c456908
45	B2022-507R ChiCTR2400079996 NCT05740319 TrialTroveID-461311	Efficacy and Safety Evaluation of Fecal Microbiota Transplantation in Irritable Bowel Syndrome	II	Open	Asia	Unclassified IBS (IBS-U)	https://clinicaltrials.gov/study/NCT05740319; https://www.chictr.org.cn/showprojEN.html?proj=190869	https://clinicalintelligence.citeline.com/trials/details/461311?qId=d4639a46-3c92-4e28-9c6a-da859c456908
46	ADM/CTB2022TN102 NCT05754177 TrialTroveID-461160	Evaluating the Safety and Efficacy of a Probiotic on IBS Symptom Severity in Adults With Diarrhoea-predominant Irritable Bowel Syndrome	IV	Completed	Eastern Europe; Europe	Diarrhea-predominant	https://clinicaltrials.gov/study/NCT05754177	https://clinicalintelligence.citeline.com/trials/details/461160?qId=d4639a46-3c92-4e28-9c6a-da859c456908
47	CTRI/2023/01/048644 TrialTroveID-460381	A prospective, randomized, double-blind, placebo-controlled parallel-group clinical trial to evaluate the effects of a Bacillus coagulans-based product in patients with IBS-Diarrhea	IV	Open	Asia	Diarrhea-predominant	https://ctri.nic.in/Clinicaltrials/pmaindet2.php?EncHid=Nzc3MDg	https://clinicalintelligence.citeline.com/trials/details/460381?qId=d4639a46-3c92-4e28-9c6a-da859c456908
48	GAB-IBSPED NCT05737277 TrialTroveID-459665	Bifidobacterium Adolescentis PRL2019 in Pediatric Irritable Bowel Siyndrome: a Randomized Controlled Trial	II	Completed	(N/A)	Constipation-predominant	https://clinicaltrials.gov/study/NCT05737277; https://pmc.ncbi.nlm.nih.gov/articles/PMC11945947/; https://pubmed.ncbi.nlm.nih.gov/40142519/	https://clinicalintelligence.citeline.com/trials/details/459665?qId=d4639a46-3c92-4e28-9c6a-da859c456908
49	Kalisz 2023-02 NCT05731232 TrialTroveID-459197	Effects of Vivatlac Synbiotic in Patients With Irritable Bowel Syndrome - A Randomized, Double-Blind, Placebo-Controlled Clinical Trail	II	Completed	Eastern Europe; Europe	Unclassified IBS (IBS-U)	https://clinicaltrials.gov/study/NCT05731232; https://pubmed.ncbi.nlm.nih.gov/38794741/; https://www.mdpi.com/2072-6643/16/10/1503; https://www.ncbi.nlm.nih.gov/pmc/articles/PMC11123967/; https://www.ncbi.nlm.nih.gov/pmc/articles/PMC11123967/pdf/nutrients-16-01503.pdf	https://clinicalintelligence.citeline.com/trials/details/459197?qId=d4639a46-3c92-4e28-9c6a-da859c456908
50	CTRI/2023/01/049077 TrialTroveID-457209	A Double Blind Randomized Control Trial of Multi-Strain Probiotics (Lactogut) in Patients with Irritable Bowel Syndrome	II	Terminated	Asia	Unclassified IBS (IBS-U)	https://ctri.nic.in/Clinicaltrials/pmaindet2.php?EncHid=NzkxNjU=&Enc=&userName=; https://ctri.nic.in/Clinicaltrials/pmaindet2.php?trialid=79165	https://clinicalintelligence.citeline.com/trials/details/457209?qId=d4639a46-3c92-4e28-9c6a-da859c456908
51	NCT05565612 SII.PROB TrialTroveID-451343	Randomized, Double-blind, Placebo-controlled Clinical Trial to Evaluate the Effect of a Probiotic Mixture on Signs and Symptoms of Irritable Bowel Syndrome	IV	Completed	Europe; Western Europe	(N/A)	https://clinicaltrials.gov/study/NCT05565612	https://clinicalintelligence.citeline.com/trials/details/451343?qId=d4639a46-3c92-4e28-9c6a-da859c456908
52	3291 Bifidice01 NCT05663060 TrialTroveID-451263	Evaluation Study of the Intestinal Microbiota and Quality of Life in Patients Suffering From Irritable Bowel Syndrome Treated With Bifidice	IV	Completed	Europe; Western Europe	(N/A)	https://clinicaltrials.gov/study/NCT05663060	https://clinicalintelligence.citeline.com/trials/details/451263?qId=d4639a46-3c92-4e28-9c6a-da859c456908
53	NCT05652621 TrialTroveID-450526	Clinical Efficacy and Mechanism of Probiotics in the Adjuvant Treatment of Ulcerative Colitis and Irritable Bowel Syndrome	IV	Open	Asia	(N/A)	https://clinicaltrials.gov/study/NCT05652621	https://clinicalintelligence.citeline.com/trials/details/450526?qId=d4639a46-3c92-4e28-9c6a-da859c456908
54	TrialTroveID-446633	A Safety, Efficacy And Placebo-controlled Phase 2b Study of OM-002 In Patients With The Constipation Dominant Form Of Irritable Bowel Syndrome	II	Open	Australia/Oceania	Constipation-predominant; IBS-Constipation	https://ir.intrinsicmedicine.com/news-events/press-releases/detail/1/intrinsic-medicine-and-phoenix-biotech-acquisition-corp; https://www.intrinsicmedicine.com/#Pipeline; https://www.sec.gov/Archives/edgar/data/1885768/000119312522139054/d280401ds1a.htm	https://clinicalintelligence.citeline.com/trials/details/446633?qId=d4639a46-3c92-4e28-9c6a-da859c456908
55	jRCTs031210343 TAILOR-IBS study TrialTroveID-442628	Validation of the Effect of Individualized Supplement Intake on Subjective Severity in Patients with Irritable Bowel Syndrome: An Open-Label Non-Randomized Single Group Study	II	Completed	Asia	Constipation-predominant; Diarrhea-predominant; Mixed IBS symptoms	https://jrct.niph.go.jp/latest-detail/jRCTs031210343; https://pmc.ncbi.nlm.nih.gov/articles/PMC11478705/; https://pubmed.ncbi.nlm.nih.gov/39408300/	https://clinicalintelligence.citeline.com/trials/details/442628?qId=d4639a46-3c92-4e28-9c6a-da859c456908
56	22-003898 NCT05538247 TrialTroveID-442195	Effects of Saccharomyces Boulardii CNCM I-745 on Intestinal Barrier Function	I	Open	Americas; North America	(N/A); Healthy subjects	https://clinicaltrials.gov/study/NCT05538247; https://www.mayo.edu/research/clinical-trials/cls-20537412	https://clinicalintelligence.citeline.com/trials/details/442195?qId=d4639a46-3c92-4e28-9c6a-da859c456908
57	CCMRE-phA-22-11 NCT05523427 TrialTroveID-441421	Two Lactobacilli Strains as Adjuvant Therapy in the Management of Irritable Bowel Syndrome: A Randomized Clinical Trial	IV	Completed	Western Asia/Middle East	Diarrhea-predominant	https://clinicaltrials.gov/study/NCT05523427	https://clinicalintelligence.citeline.com/trials/details/441421?qId=d4639a46-3c92-4e28-9c6a-da859c456908
58	C-005 NCT05509725 TrialTroveID-440259	Efficacy and Safety of a Probiotic Formulation in Adults With Irritable Bowel Syndrome With Diarrhea (IBS-D): A Multicenter, Randomized, Prospective, Placebo-Controlled, Double-Blind, Phase IV Clinical Study	IV	Open	Europe; Western Europe	Constipation-predominant; Diarrhea-predominant; Mixed IBS symptoms	https://clinicaltrials.gov/study/NCT05509725	https://clinicalintelligence.citeline.com/trials/details/440259?qId=d4639a46-3c92-4e28-9c6a-da859c456908
59	FMT-PI-IBS NCT05461833 TrialTroveID-437198	Fecal Microbiota Transplantation in Patients With Post-infection Irritable Bowel Syndrome: a Randomized, Clinical Trial	IV	Completed	Eastern Europe; Europe	(N/A)	https://clinicaltrials.gov/study/NCT05461833; https://pubmed.ncbi.nlm.nih.gov/36341232/; https://www.frontiersin.org/articles/10.3389/fmed.2022.994911/full; https://www.ncbi.nlm.nih.gov/pmc/articles/PMC9631772/	https://clinicalintelligence.citeline.com/trials/details/437198?qId=d4639a46-3c92-4e28-9c6a-da859c456908
60	22-03-0280 NCT05451433 TrialTroveID-436755	The Effect of Saccharomyces Boulardii in Clinical Presentation and Quality of Life Patient With Inflammatory Bowel Syndrome	II	Planned	Asia	(N/A)	https://clinicaltrials.gov/study/NCT05451433	https://clinicalintelligence.citeline.com/trials/details/436755?qId=d4639a46-3c92-4e28-9c6a-da859c456908
61	TrialTroveID-432885 UMIN000042783	Effects of Consumption of the Test Food on Bowel Movement: A Randomized Double-Blind Placebo-Controlled, Parallel-Group Trial	I	Completed	Asia	(N/A); Adults; Healthy subjects	https://center6.umin.ac.jp/cgi-open-bin/ctr/ctr_view.cgi?recptno=R000048835; https://pubmed.ncbi.nlm.nih.gov/37464459/; https://www.orthomedico.jp/results/paper/effects-of-intake-of-lactococcus-cremoris-subsp-cremoris-fc-on-constipation-symptoms-and-immune-system-in-healthy-participants-with-mild-constipation-a-double-blind-placebo-controlled-study.html; https://www.tandfonline.com/doi/abs/10.108…	https://clinicalintelligence.citeline.com/trials/details/432885?qId=d4639a46-3c92-4e28-9c6a-da859c456908
62	IRCT20190404043159N5 TrialTroveID-432749	Evaluation of the effectiveness of adding probiotic / prebiotic combination to the usual treatment on the severity of depressive symptoms and irritable bowel syndrome	III	Closed	Western Asia/Middle East	(N/A)	https://www.irct.ir/trial/60339	https://clinicalintelligence.citeline.com/trials/details/432749?qId=d4639a46-3c92-4e28-9c6a-da859c456908
63	CPIFGD NCT05366335 TrialTroveID-431703 XJTU1AF2022LSK-205	Value of Colonoscopic Probiotics Infusion in Patients With Functional Gastrointestinal Disease: a Prospective Randomized Controlled Study	IV	Open	Asia	Adults; Constipation-predominant; IBS-Constipation	https://clinicaltrials.gov/study/NCT05366335	https://clinicalintelligence.citeline.com/trials/details/431703?qId=d4639a46-3c92-4e28-9c6a-da859c456908
64	1480/2021 FinFMT-IBS NCT05361785 TrialTroveID-431440	Fecal Microbiota Transplantation for Irritable Bowel Syndrome Associated Food Intolerance	I	Open	Europe; Western Europe	Constipation-predominant; Diarrhea-predominant; Mixed IBS symptoms; Unclassified IBS (IBS-U)	https://clinicaltrials.gov/study/NCT05361785	https://clinicalintelligence.citeline.com/trials/details/431440?qId=d4639a46-3c92-4e28-9c6a-da859c456908
65	ADM/211001/BLE/IBS CTRI/2022/04/041875 NCT05339243 TrialTroveID-430197	Evaluating the safety and efficacy of the probiotic Bifidobacterium longum ES1 and the post biotic heat-treated Bifidobacterium longum ES1 (HT-ES1) on IBS symptom severity in patients with diarrhoea predominant Irritable Bowel Syndrome	II	Completed	Asia	Diarrhea-predominant	https://clinicaltrials.gov/study/NCT05339243; https://ctri.nic.in/Clinicaltrials/pmaindet2.php?trialid=67036; https://pubmed.ncbi.nlm.nih.gov/38630015/; https://www.ncbi.nlm.nih.gov/pmc/articles/PMC11028008/; https://www.tandfonline.com/doi/epdf/10.1080/19490976.2024.2338322?needAccess=true; https://www.tandfonline.com/doi/full/10.1080/19490976.2024.2338322	https://clinicalintelligence.citeline.com/trials/details/430197?qId=d4639a46-3c92-4e28-9c6a-da859c456908
66	ChiCTR1900024924 TrialTroveID-423269	A clinical study for the effect of the fecal microbiota transplantation on the treatment of the Irritable Bowel Syndrome combined with anxiety or depression	IV	Completed	Asia	Diarrhea-predominant	http://www.chictr.org.cn/showprojen.aspx?proj=41676; https://microbialcellfactories.biomedcentral.com/articles/10.1186/s12934-021-01720-1; https://pubmed.ncbi.nlm.nih.gov/34963452/; https://www.ncbi.nlm.nih.gov/pmc/articles/PMC8715582/	https://clinicalintelligence.citeline.com/trials/details/423269?qId=d4639a46-3c92-4e28-9c6a-da859c456908
67	IRCT20210817052219N1 TrialTroveID-422751	The effect of colonoscopy preparation and probiotic consumption on the severity of functional constipation of the gastrointestinal tract (functional constipation and irritable bowel syndrome with constipation pattern)	II/III	Open	Western Asia/Middle East	Adults; Constipation-predominant; IBS-Constipation	https://www.irct.ir/trial/58354	https://clinicalintelligence.citeline.com/trials/details/422751?qId=d4639a46-3c92-4e28-9c6a-da859c456908
68	IMA-FMT-MDD/IBS-2020 NCT05174273 TrialTroveID-421764	Understanding the Neurocognitive Effects of Fecal Microbiota Transplantation in Major Depressive Disorder Patients With and Without Irritable Bowel Syndrome	II/III	Open	Americas; North America	Cognitive Function; Comorbidities in depression; Constipation-predominant; Diarrhea-predominant; Major depressive disorder; Mixed IBS symptoms; Treatment-resistant depression; Unclassified IBS (IBS-U)	https://clinicaltrials.gov/study/NCT05174273; https://www.ucalgary.ca/research/participate/study/15237/understanding-neurocognitive-effects-fecal-microbiota-transplantation-major-depressive	https://clinicalintelligence.citeline.com/trials/details/421764?qId=d4639a46-3c92-4e28-9c6a-da859c456908
69	IBS-Bb-RCT jRCTs021210038 TrialTroveID-419213	Efficacy of Bifidobacterium Agent on Patients with Irritable Bowel Syndrome: A Randomized Controlled Trial (IBS-Bb-RCT)	II	Completed	Asia	Unclassified IBS (IBS-U)	https://jrct.mhlw.go.jp/en-latest-detail/jRCTs021210038; https://jrct.mhlw.go.jp/latest-detail/jRCTs021210038; https://jrct.niph.go.jp/latest-detail/jRCTs021210038	https://clinicalintelligence.citeline.com/trials/details/419213?qId=d4639a46-3c92-4e28-9c6a-da859c456908
70	2016/1914 NCT05088434 TrialTroveID-416625	Comparison of the Fecal Microbiota Transplantation and ACHIM Suspension for Manipulating the Gut Microbiota in Patients With Irritable Bowel Syndrome	II	Completed	Europe; Western Europe	Constipation-predominant; Diarrhea-predominant; Mixed IBS symptoms	https://clinicaltrials.gov/study/NCT05088434	https://clinicalintelligence.citeline.com/trials/details/416625?qId=d4639a46-3c92-4e28-9c6a-da859c456908
71	CT/NB/120/2020/PR-SS NCT05064930 TrialTroveID-415230	Assessment of the Efficacy of Single-strain Probiotics in Patients With Irritable Bowel Syndrome - a Randomized Double-blind Placebo-controlled Study	IV	Completed	Eastern Europe; Europe	(N/A)	https://clinicaltrials.gov/study/NCT05064930; https://pubmed.ncbi.nlm.nih.gov/37510953/; https://www.mdpi.com/2077-0383/12/14/4838; https://www.ncbi.nlm.nih.gov/pmc/articles/PMC10381776/	https://clinicalintelligence.citeline.com/trials/details/415230?qId=d4639a46-3c92-4e28-9c6a-da859c456908
72	CTRI/2021/08/035848 NUTRIN006 TrialTroveID-414513	A double blind, randomized, parallel group study to evaluate efficacy and safety of Probiotika off capsule against placebo in the treatment of Irritable Bowel Syndrome.	III	Completed	Asia	(N/A)	https://ctri.nic.in/Clinicaltrials/pmaindet2.php?EncHid=NTkyMjU	https://clinicalintelligence.citeline.com/trials/details/414513?qId=d4639a46-3c92-4e28-9c6a-da859c456908
73	20.01.CLI Mood-01 NCT05054309 TrialTroveID-414504	A Randomized, Double-Blind, Placebo-Controlled Trial to Evaluate the Effects of Bifidobacterium Longum NCC3001 on Intestinal and Psychological Symptoms in Subjects With Irritable Bowel Syndrome	IV	Completed	Americas; North America	Constipation-predominant; Diarrhea-predominant	https://clinicaltrials.gov/study/NCT05054309	https://clinicalintelligence.citeline.com/trials/details/414504?qId=d4639a46-3c92-4e28-9c6a-da859c456908
74	Bimis study jRCTs031200327 TrialTroveID-414369	Effect of Bifidobacterium on intestinal microinflammation and irritable bowel syndrome-like symptoms (Bimis study)	II	Completed	Asia	(N/A); Mild; Remission	https://jrct.niph.go.jp/en-latest-detail/jRCTs031200327; https://jrct.niph.go.jp/latest-detail/jRCTs031200327	https://clinicalintelligence.citeline.com/trials/details/414369?qId=d4639a46-3c92-4e28-9c6a-da859c456908
75	CT/NB/110/2019/PR-MS-PS IBS-Plus NCT05013060 TrialTroveID-411880	An Assessment of the Efficacy of Microencapsulated Sodium Butyrate and a Probiotic Mixture in Patients With Irritable Bowel Syndrome - a Randomized Double-blind Placebo-controlled Study	IV	Completed	Eastern Europe; Europe	Constipation-predominant; Diarrhea-predominant; Mixed IBS symptoms	https://clinicaltrials.gov/study/NCT05013060; https://pmc.ncbi.nlm.nih.gov/articles/PMC11720862/; https://pubmed.ncbi.nlm.nih.gov/39797089/	https://clinicalintelligence.citeline.com/trials/details/411880?qId=d4639a46-3c92-4e28-9c6a-da859c456908
76	C1674 EPORE NCT04997057 TrialTroveID-410902	Effect of a Mixture of Probiotics (Lactibiane Reference) in Patients With Irritable Bowel Syndrome Predominantly Constipation and Assessment of a Potential Biomarker (Resolvin D1): an Exploratory Study	IV	Completed	Europe; Western Europe	Adults; Constipation-predominant; IBS-Constipation	https://clinicaltrials.gov/study/NCT04997057	https://clinicalintelligence.citeline.com/trials/details/410902?qId=d4639a46-3c92-4e28-9c6a-da859c456908
77	NCT04950296 TrialTroveID-408202 UAS201003/LPLANTARUMUALP05IBS	A Randomized, Double-blind, Placebo-controlled, Parallel Group Study of the Efficacy and Safety of L. Plantarum UALp-05TM in Diarrhea- Predominant-irritable Bowel Syndrome	II	Completed	Asia	Diarrhea-predominant	https://clinicaltrials.gov/study/NCT04950296; https://pubmed.ncbi.nlm.nih.gov/37576702/; https://www.ncbi.nlm.nih.gov/pmc/articles/PMC10415969/	https://clinicalintelligence.citeline.com/trials/details/408202?qId=d4639a46-3c92-4e28-9c6a-da859c456908
78	NCT04922476 PBCT002A TrialTroveID-406275	Open Label Clinical Trial on the Efficacy of a Probiotic Strain of Bifidobacterium Longum 35624 (Alflorex) in Functional Gastrointestinal Disorders (GFRS) in Children 8 to 18 Years of Age	IV	Completed	Americas; South America	(N/A); Children and adolescents; Dysmotility-like (Rome II); IBS-Constipation; Ulcer-like (Rome II); Unclassified (Rome II)	https://clinicaltrials.gov/study/NCT04922476; https://pmc.ncbi.nlm.nih.gov/articles/PMC11206369/; https://pubmed.ncbi.nlm.nih.gov/38931319/; https://www.mdpi.com/2072-6643/16/12/1967	https://clinicalintelligence.citeline.com/trials/details/406275?qId=d4639a46-3c92-4e28-9c6a-da859c456908
79	INT_TN_001 MISCEAT NCT04899869 TrialTroveID-405028	Faecal Microbiota Transplantation in Irritable Bowel Syndrome: a Randomised, Double-blind Cross-over Study Utilising Mixed Microbiota From Healthy Donors	II	Completed	Eastern Europe; Europe	Diarrhea-predominant; Mixed IBS symptoms	https://bmjopen.bmj.com/content/12/6/e056594.long; https://clinicaltrials.gov/study/NCT04899869; https://pubmed.ncbi.nlm.nih.gov/35760542/; https://www.ncbi.nlm.nih.gov/pmc/articles/PMC9237876/; https://www.ncbi.nlm.nih.gov/pmc/articles/PMC9237876/bin/bmjopen-2021-056594.draft_revisions.pdf; https://www.ncbi.nlm.nih.gov/pmc/articles/PMC9237876/bin/bmjopen-2021-056594.reviewer_comments.pdf; https:…	https://clinicalintelligence.citeline.com/trials/details/405028?qId=d4639a46-3c92-4e28-9c6a-da859c456908
80	NCT04898257 PILEJE-Lactibiane Tolerance TrialTroveID-404940	Effect of Lactibiane Tolerance®, a Multistrain Probiotic, to Treat Leaky Gut in Irritable Bowel Syndrome With Predominant Diarrhea (IBS-D) Patients: an Open-label, Single-center, Proof-of-concept, Pilot Study	IV	Completed	Europe; Western Europe	Diarrhea-predominant	https://clinicaltrials.gov/study/NCT04898257	https://clinicalintelligence.citeline.com/trials/details/404940?qId=d4639a46-3c92-4e28-9c6a-da859c456908
81	NCT04890405 TMMU-DP-GI-JZ-001 TrialTroveID-404543	Clinical Comparative Study of Precision Flora Transplantation and Standardized Fecal Microbiota Transplantation in Patients With Irritable Bowel Syndrome.	II	Terminated	Asia	Diarrhea-predominant	https://clinicaltrials.gov/study/NCT04890405	https://clinicalintelligence.citeline.com/trials/details/404543?qId=d4639a46-3c92-4e28-9c6a-da859c456908
82	CTRI/2021/04/032513 TrialTroveID-403212	A randomized, double blind, placebo controlled study to evaluate the efficacy & safety of oral probiotic -Sporlac in the management of irritable bowel syndrome	IV	Completed	Asia	Adults; Constipation-predominant; Diarrhea-predominant; IBS-Constipation; Mixed IBS symptoms	https://ctri.nic.in/Clinicaltrials/pmaindet2.php?trialid=53973; https://www.ijbcp.com/index.php/ijbcp/article/download/5120/3429	https://clinicalintelligence.citeline.com/trials/details/403212?qId=d4639a46-3c92-4e28-9c6a-da859c456908
83	ChiCTR2100047023 CTR20210772 TrialTroveID-401788 ZHIYI202101	A randomized, double-blind, placebo-controlled, multi-center, dose-exploring phase II effectiveness and safety study of SK08 Huojunsan (Bacteroides fragilis) in the treatment of diarrheal irritable bowel syndrome	II	Completed	Asia	Diarrhea-predominant	http://www.chictr.org.cn/showproj.aspx?proj=127682; http://www.chinadrugtrials.org.cn/; http://www.zypharm.com.cn/newsDetail.aspx?cateid=65&newsid=46; https://fuwu.most.gov.cn/html/tztg/xzxkzx/20220113/123124180.html; https://www.biospace.com//article/money-on-the-move-precigen-syros-and-others-raising-capital/	https://clinicalintelligence.citeline.com/trials/details/401788?qId=d4639a46-3c92-4e28-9c6a-da859c456908
84	NCT04798417 NL76449.041.21 NUTRIC TrialTroveID-399164	Nutrition to Relieve IBS Constipation	II	Completed	Europe; Western Europe	Adults; Constipation-predominant; IBS-Constipation	https://clinicaltrials.gov/study/NCT04798417; https://link.springer.com/article/10.1007/s00394-024-03398-8; https://pubmed.ncbi.nlm.nih.gov/38653808; https://www.toetsingonline.nl/to/ccmo_search.nsf/fABRpop?readform&unids=B63B70926246F4C6C125870F00174D0B	https://clinicalintelligence.citeline.com/trials/details/399164?qId=d4639a46-3c92-4e28-9c6a-da859c456908
85	KCT0005449 TrialTroveID-398024	Efficacy of synbiotics in old patients with irritable bowel syndrome: a randomized, double-blind, placebo-controlled trial	II	Completed	Asia	(N/A)	https://cris.nih.go.kr/cris/en/search/search_result_st01.jsp?seq=16715; https://pubmed.ncbi.nlm.nih.gov/35611667/; https://www.ncbi.nlm.nih.gov/pmc/articles/PMC9840930/	https://clinicalintelligence.citeline.com/trials/details/398024?qId=d4639a46-3c92-4e28-9c6a-da859c456908
86	NCT04760353 Omni Stress 1.1 TrialTroveID-397164	The Effect of a Probiotic Mixture on the Symptoms and Fecal Microbiota in Obese Patients with Irritable Bowel Syndrome, Randomised, Double-blind, Controlled Study	II	Open	Eastern Europe; Europe	Adults; Constipation-predominant; IBS-Constipation; Mixed IBS symptoms	https://clinicaltrials.gov/study/NCT04760353	https://clinicalintelligence.citeline.com/trials/details/397164?qId=d4639a46-3c92-4e28-9c6a-da859c456908
87	IRCT20200915048727N1 TrialTroveID-396729	Effects of supplementation with a multi-species probiotic formulation (BioIBS®) on severity of symptoms and quality of life in patients with irritable bowel syndrome	III	Completed	Western Asia/Middle East	(N/A)	https://www.irct.ir/trial/50947	https://clinicalintelligence.citeline.com/trials/details/396729?qId=d4639a46-3c92-4e28-9c6a-da859c456908
88	ChiCTR2100043160 TrialTroveID-396377	A Randomized Controlled Clinical Study of Precision Transplantation Capsules, Intestinal Bacteria Transplantation Capsules and Probiotics in the Treatment of Irritable Bowel Syndrome	II	Planned	Asia	Diarrhea-predominant	http://www.chictr.org.cn/showprojen.aspx?proj=65099	https://clinicalintelligence.citeline.com/trials/details/396377?qId=d4639a46-3c92-4e28-9c6a-da859c456908
89	183984 NCT04691544 TrialTroveID-393238	Donor Versus Autologous Fecal Microbiota Transplantation for Irritable Bowel Syndrome: a Double Blind, Placebo-Controlled, Randomized Trial	III	Completed	Europe; Western Europe	Diarrhea-predominant	https://clinicaltrials.gov/study/NCT04691544	https://clinicalintelligence.citeline.com/trials/details/393238?qId=d4639a46-3c92-4e28-9c6a-da859c456908
90	1002 NCT04677634 TrialTroveID-392506	Open Label Tolerability Study of ISOThrive Prebiotic Nectar, Maltosyl-Isomalto-oligosaccharides (MIMO), in Subjects With Constipation	II	Completed	Americas; North America	Adults; Chronic; Constipation-predominant; IBS-Constipation	https://clinicaltrials.gov/study/NCT04677634	https://clinicalintelligence.citeline.com/trials/details/392506?qId=d4639a46-3c92-4e28-9c6a-da859c456908
91	MBX02/2019/P NCT04662957 TrialTroveID-391556	The Effectiveness of Multi Strain Probiotic Preparation in Patients With Diarrhea Predominant Irritable Bowel Syndrome - Randomized Double Blide Placebo Controlled Study	II	Completed	Eastern Europe; Europe	Diarrhea-predominant	https://clinicaltrials.gov/study/NCT04662957	https://clinicalintelligence.citeline.com/trials/details/391556?qId=d4639a46-3c92-4e28-9c6a-da859c456908
92	CEIBO01 NCT04627337 TrialTroveID-389336	Efficacy and Safety of Saccharomyces Boulardii CNCM I-745 in the Treatment of Small Intestinal Bacterial Overgrowth in Patients Suffering From Irritable Bowel Syndrome With Diarrhea	IV	Completed	Americas; South America	Diarrhea-predominant	https://clinicaltrials.gov/study/NCT04627337	https://clinicalintelligence.citeline.com/trials/details/389336?qId=d4639a46-3c92-4e28-9c6a-da859c456908
93	ACTRN12620001077954 TrialTroveID-387592 U1111-1258-4070	A Phase 1 Study to Assess Safety and Tolerability of a Live Biotherapeutic Product (SVT-1B149) in the treatment of Chronic Functional Constipation in Adult Participants	I	Completed	Australia/Oceania	Adults; Chronic; Constipation-predominant; IBS-Constipation	https://servatus.com.au/our-research/; https://www.anzctr.org.au/Trial/Registration/TrialReview.aspx?id=380193	https://clinicalintelligence.citeline.com/trials/details/387592?qId=d4639a46-3c92-4e28-9c6a-da859c456908
94	IRCT20200504047303N1 TrialTroveID-386570	A Double Blind Randomized Clinical Trail: Comparing Lactobacillus plantarum 299v with Placebo in treating irritable bowel syndrome patients	II	Completed	Western Asia/Middle East	(N/A)	https://www.irct.ir/trial/48046	https://clinicalintelligence.citeline.com/trials/details/386570?qId=d4639a46-3c92-4e28-9c6a-da859c456908
95	2019P-000274 NCT04598295 TrialTroveID-386163	A Randomized, Double Blind, Placebo-controlled Study to Evaluate the Impact of a Multi-strain Synbiotic on Fecal Metagenomic Stability, Gut Barrier Integrity, and Metabolic Output of the Gut Microbiota	II	Completed	Western Asia/Middle East	Constipation-predominant; Diarrhea-predominant; Mixed IBS symptoms	https://clinicaltrials.gov/study/NCT04598295; https://seed.com/approach; https://www.optibiotix-ir.com/content/news/archive/2020/02-10-20; https://www.prnewswire.com/news-releases/fda-authorizes-new-ind-to-evaluate-impact-of-multi-strain-probiotic-ds-01-on-gut-microbiota-of-patients-with-ibs-301139955.html	https://clinicalintelligence.citeline.com/trials/details/386163?qId=d4639a46-3c92-4e28-9c6a-da859c456908
96	NCT04572932 TrialTroveID-385920	Evaluation of the Use of Probiotics In Patients With Irritable Bowel Syndrome	II	Completed	Africa	(N/A)	https://clinicaltrials.gov/study/NCT04572932	https://clinicalintelligence.citeline.com/trials/details/385920?qId=d4639a46-3c92-4e28-9c6a-da859c456908
97	TrialTroveID-383765	Combination of a probiotic and an antispasmodic increases quality of life and reduces symptoms in patients with irritable bowel syndrome: a pilot study	II	Completed	Americas; North America	Diarrhea-predominant	https://pubmed.ncbi.nlm.nih.gov/32810850/; https://www.karger.com/Article/Abstract/510950	https://clinicalintelligence.citeline.com/trials/details/383765?qId=d4639a46-3c92-4e28-9c6a-da859c456908
98	BIAG-CSP-034 CTRI/2020/07/026720 TrialTroveID-381673	A prospective, randomized, double-blind, placebo-controlled parallel-group clinical trial to evaluate the effects of a Bacillus coagulans-based product in patients with IBS-Diarrhea	II	Terminated	Asia	Diarrhea-predominant	http://ctri.nic.in/Clinicaltrials/showallp.php?mid1=44506	https://clinicalintelligence.citeline.com/trials/details/381673?qId=d4639a46-3c92-4e28-9c6a-da859c456908
99	TrialTroveID-381581	Improved gastrointestinal health for irritable bowel syndrome with metagenome-guided interventions	I	Completed	Americas; North America	(N/A); Constipation-predominant; Diarrhea-predominant; Healthy subjects; Mixed IBS symptoms	https://pubmed.ncbi.nlm.nih.gov/32685241/; https://www.ncbi.nlm.nih.gov/pmc/articles/PMC7327130/; https://www.ncbi.nlm.nih.gov/pmc/articles/PMC7327130/bin/pbaa013_supplemental_files.zip	https://clinicalintelligence.citeline.com/trials/details/381581?qId=d4639a46-3c92-4e28-9c6a-da859c456908
100	CTRI/2020/07/026863 MC/PVD/PRB/19-002 TrialTroveID-381560	Multicentric, Phase IV, randomized, double blind, placebo controlled trial to assess effectiveness and safety of Lactobacillus acidophilus LA-5® and Bifidobacterium BB-12® in the treatment of Non-Constipated Irritable Bowel Syndrome in adults aged 18 years to 65 years	IV	Completed	Asia	Diarrhea-predominant	https://ctri.nic.in/Clinicaltrials/pmaindet2.php?EncHid=NDI0NTg=&Enc=&userName=CTRI/2020/07/026863	https://clinicalintelligence.citeline.com/trials/details/381560?qId=d4639a46-3c92-4e28-9c6a-da859c456908
101	ChiCTR1800017721 TrialTroveID-380322	Bifidobacterium quadruple viable tablets (Siliankang) in the treatment of diarrhea predominant irritable bowel syndrome study on the clinical efficacy and safety of signs: a randomized, double-blind, placebo-controlled, multicenter trial	IV	Completed	Asia	Diarrhea-predominant	http://www.chictr.org.cn/showprojen.aspx?proj=29440; https://journals.lww.com/ajg/abstract/2023/07000/the_short_term_efficacy_of_bifidobacterium.26.aspx; https://pubmed.ncbi.nlm.nih.gov/32605578/; https://pubmed.ncbi.nlm.nih.gov/36717369/; https://www.ncbi.nlm.nih.gov/pmc/articles/PMC7329396/; https://www.ncbi.nlm.nih.gov/pmc/articles/PMC7329396/bin/13063_2020_4490_MOESM1_ESM.doc	https://clinicalintelligence.citeline.com/trials/details/380322?qId=d4639a46-3c92-4e28-9c6a-da859c456908
102	TrialTroveID-377429	Lactobacilli Supplemented with Larch Arabinogalactan and Colostrum Stimulates an Immune Response towards Peripheral NK Activation and Gut Tolerance	IV	Completed	Eastern Europe; Europe	Diarrhea-predominant; Healthy subjects	https://pubmed.ncbi.nlm.nih.gov/32517330/; https://www.mdpi.com/2072-6643/12/6/1706/htm	https://clinicalintelligence.citeline.com/trials/details/377429?qId=d4639a46-3c92-4e28-9c6a-da859c456908
103	AFCRO-079 NCT04422327 TrialTroveID-376668	An Open Label Study to Assess the Impact of 'COMBO' on Mood, Stress and Bowel Symptoms in Adults With Irritable Bowel Syndrome (IBS)	I/II	Completed	Europe; Western Europe	(N/A)	https://clinicaltrials.gov/study/NCT04422327	https://clinicalintelligence.citeline.com/trials/details/376668?qId=d4639a46-3c92-4e28-9c6a-da859c456908
104	TrialTroveID-376087	ß-Galactooligosaccharide in Conjunction With Low FODMAP Diet Improves Irritable Bowel Syndrome Symptoms but Reduces Fecal Bifidobacteria	II	Completed	Europe; Western Europe	(N/A)	https://pubmed.ncbi.nlm.nih.gov/32433273/	https://clinicalintelligence.citeline.com/trials/details/376087?qId=d4639a46-3c92-4e28-9c6a-da859c456908
105	FIBS NCT04373304 s63269 TrialTroveID-373670	The Effect of a Low FODMAP Diet in Irritable Bowel Syndrome Patients	IV	Completed	Europe; Western Europe	(N/A)	https://clinicaltrials.gov/study/NCT04373304; https://www.centerwatch.com/clinical-trials/listings/243554/irritable-bowel-syndrome-effect-low-fodmap-diet/?&radius=50	https://clinicalintelligence.citeline.com/trials/details/373670?qId=d4639a46-3c92-4e28-9c6a-da859c456908
106	BFIBS NCT04364750 TrialTroveID-373307	Biomarkers of Diet-microbiota Interactions in Irritable Bowel Syndrome	I	Open	Americas; North America	(N/A)	https://clinicaltrials.gov/study/NCT04364750	https://clinicalintelligence.citeline.com/trials/details/373307?qId=d4639a46-3c92-4e28-9c6a-da859c456908
107	2019-I-SK08-01 CTR20200394 TrialTroveID-372225	A Phase I, Single Center, Double-blind, Randomized, Placebo-Controlled, Safety and Tolerability Clinical Study of SK08 Living Bacteria Powder (Bacteroides fragilis) in Chinese Healthy Volunteers	I	Completed	Asia	(N/A); Healthy subjects	http://www.cde.org.cn/news.do?method=changePage&pageName=service&frameStr=25; http://www.chinadrugtrials.org.cn/; http://www.zypharm.com.cn/newsDetail.aspx?cateid=65&newsid=46; http://www.zypharm.com.cn/products.aspx	https://clinicalintelligence.citeline.com/trials/details/372225?qId=d4639a46-3c92-4e28-9c6a-da859c456908
108	ChiCTR2000031502 TrialTroveID-370986	Application of fecal microbiota transplantation in the treatment of refractory enteric diseases	I	Open	Asia	(N/A); Constipation-predominant	http://www.chictr.org.cn/showprojen.aspx?proj=37552	https://clinicalintelligence.citeline.com/trials/details/370986?qId=d4639a46-3c92-4e28-9c6a-da859c456908
109	EudraCT Number: 2019-002116-10 i3.1_IBS+SIBO NCT04316806 Probiotic_IBS+SIBO TrialTroveID-370248	Efficacy of a Probiotic Formula in Reducing Small Intestinal Bacterial Overgrowth (SIBO) in Patients With Irritable Bowel Syndrome (IBS)	IV	Terminated	Europe; Western Europe	(N/A)	https://clinicaltrials.gov/study/NCT04316806; https://www.ab-biotics.com/clinical-trials/; https://www.clinicaltrialsregister.eu/ctr-search/search?query=2019-002116-10; https://www.clinicaltrialsregister.eu/ctr-search/trial/2019-002116-10/ES	https://clinicalintelligence.citeline.com/trials/details/370248?qId=d4639a46-3c92-4e28-9c6a-da859c456908
110	CTRI/2020/02/023269 TrialTroveID-368885	Faecal microbial transplantation in patients of Irritable Bowel Syndrome:A randomized placebo controlled trial	II	Planned	Asia	(N/A)	http://ctri.nic.in/Clinicaltrials/pmaindet2.php?trialid=40791&EncHid=&userName	https://clinicalintelligence.citeline.com/trials/details/368885?qId=d4639a46-3c92-4e28-9c6a-da859c456908
111	TCTR20191211006 TrialTroveID-367995	Diversity of intestinal microbiota among Thai IBS-D patients and impact of probiotic as an adjuvant therapy	III	Completed	Asia	Diarrhea-predominant; Healthy subjects	http://www.clinicaltrials.in.th/index.php?tp=regtrials&menu=trialsearch&smenu=fulltext&task=search&task2=view1&id=5551; https://pubmed.ncbi.nlm.nih.gov/33658063/; https://www.ncbi.nlm.nih.gov/pmc/articles/PMC7927257/	https://clinicalintelligence.citeline.com/trials/details/367995?qId=d4639a46-3c92-4e28-9c6a-da859c456908
112	AH-IBS-005 EudraCT Number: 2009-015728-27 TrialTroveID-366123	A Double Blind, Randomised, placebo-contoled Trial to establish teh safety and efficacy of a probiotic in subjects with Irritable Bowel Syndrome	II	Completed	Europe; Western Europe	Mixed IBS symptoms	https://www.clinicaltrialsregister.eu/ctr-search/search?query=2009-015728-27	https://clinicalintelligence.citeline.com/trials/details/366123?qId=d4639a46-3c92-4e28-9c6a-da859c456908
113	NCT04236843 TrialTroveID-365775	Faecal Microbiota Transplantation (FMT) in Patients With Irritable Bowel Syndrome (IBS): Optimizing the Treatment and Its Mechanism(s) of Action	IV	Completed	Europe; Western Europe	Adults; Constipation-predominant; Diarrhea-predominant; IBS-Constipation	https://clinicaltrials.gov/study/NCT04236843; https://link.springer.com/article/10.1007/s10620-024-08369-x; https://onlinelibrary.wiley.com/doi/10.1111/nmo.14641; https://onlinelibrary.wiley.com/doi/epdf/10.1111/nmo.14641; https://onlinelibrary.wiley.com/doi/full/10.1002/ueg2.12293; https://pubmed.ncbi.nlm.nih.gov/37427566/; https://pubmed.ncbi.nlm.nih.gov/38446309/; https://www.centerwatch.com/c…	https://clinicalintelligence.citeline.com/trials/details/365775?qId=d4639a46-3c92-4e28-9c6a-da859c456908
114	IRCT20181231042191N1 TrialTroveID-365334	Effect of multispecies probiotic supplementation on Irritable bowel syndrome	III	Open	Western Asia/Middle East	(N/A)	https://www.irct.ir/trial/38728	https://clinicalintelligence.citeline.com/trials/details/365334?qId=d4639a46-3c92-4e28-9c6a-da859c456908
115	CTRI/2019/10/021695 TrialTroveID-364358	TO INVESTIGATE THE EFFECTS OF A PROBIOTIC ENEMA FORMULATION ON GASTROINTESTINAL TRANSIT AND SYMPTOMS OF PATIENTS WITH CHRONIC DIARRHEA	II	Completed	Asia	Diarrhea-predominant	http://ctri.nic.in/Clinicaltrials/pmaindet2.php?trialid=20742&EncHid=&userName=	https://clinicalintelligence.citeline.com/trials/details/364358?qId=d4639a46-3c92-4e28-9c6a-da859c456908
116	6/KBE/2018 NCT04206410 TrialTroveID-364025	Evaluation of the Effectiveness of Probiotics Stabilized With Cryoprotection Technology in Patients With Irritable Bowel Syndrome - a Randomized Double-blind, Placebo-controlled Study	IV	Completed	Eastern Europe; Europe	Diarrhea-predominant	https://clinicaltrials.gov/study/NCT04206410; https://pubmed.ncbi.nlm.nih.gov/32635661/; https://www.mdpi.com/2072-6643/12/7/1999/htm	https://clinicalintelligence.citeline.com/trials/details/364025?qId=d4639a46-3c92-4e28-9c6a-da859c456908
117	2018-01-051 KCT0003831 TrialTroveID-361427	Efficacy and safety of novel probiotics in Vietnamese patients with irritable bowel syndrome: a randomized, double-blind, placebo-controlled trial	II	Completed	Asia	(N/A)	https://cris.nih.go.kr/cris/en/search/search_result_st01.jsp?seq=13810; https://www.mdpi.com/2072-6643/11/12/2887; https://www.ncbi.nlm.nih.gov/pubmed/31783597	https://clinicalintelligence.citeline.com/trials/details/361427?qId=d4639a46-3c92-4e28-9c6a-da859c456908
118	ChiCTR1900027238 TrialTroveID-361202	Long-term safety and efficacy of oral fecal microbiota capsule for functional bowel disease combined with intestinal bacterial overgrowth	III	Planned	Asia	Adults; Chronic; Constipation-predominant; IBS-Constipation	http://www.chictr.org.cn/showprojen.aspx?proj=45360	https://clinicalintelligence.citeline.com/trials/details/361202?qId=d4639a46-3c92-4e28-9c6a-da859c456908
119	HJM 0492/18-R NCT04145856 TrialTroveID-360322	Efficacy of the Combination Therapy With Alverine-simeticone and i3.1 Probiotic Formula in the Quality of Life of Patients With IBS-D or IBS-M in Hospital Juarez Mexico	IV	Completed	Americas; North America	Adults; Diarrhea-predominant; IBS-Constipation; Mixed IBS symptoms	https://clinicaltrials.gov/study/NCT04145856	https://clinicalintelligence.citeline.com/trials/details/360322?qId=d4639a46-3c92-4e28-9c6a-da859c456908
120	ChiCTR1900025627 ChiMCTR1900002568 ITMCTR1900002568 TrialTroveID-356606	Study on the correlation between IBS-D and UC damp-heat syndrome and intestinal flora based on LPDC immune activation and the intervention effect of Gegen Qinlian Decoction	IV	Planned	Asia	Diarrhea-predominant; Mild	http://itmctr.ccebtcm.org.cn//en-US/Home/ProjectView?pid=77b4fc91-6b10-4d07-810e-59bf9e0eb3a0; https://www.chictr.org.cn/showprojEN.html?proj=40732	https://clinicalintelligence.citeline.com/trials/details/356606?qId=d4639a46-3c92-4e28-9c6a-da859c456908
121	2-2 EudraCT Number: 2004-002685-38 TrialTroveID-356421	Randomised controlled trial of metronidazole and probiotic preparation versus placebo in the treatment of irritable bowel syndrome	II	Completed	Europe; Western Europe	(N/A)	https://www.clinicaltrialsregister.eu/ctr-search/search?query=2004-002685-38	https://clinicalintelligence.citeline.com/trials/details/356421?qId=d4639a46-3c92-4e28-9c6a-da859c456908
122	413 NCT04074421 TrialTroveID-356359	Effects of Continuous Treatment With Rifaximin and Probiotics on the Gut Microbiota of Patients With Diarrhoea-predominant Irritable Bowel syndrome-a Multicentre Controlled Study	IV	Open	Asia	Diarrhea-predominant	https://clinicaltrials.gov/study/NCT04074421	https://clinicalintelligence.citeline.com/trials/details/356359?qId=d4639a46-3c92-4e28-9c6a-da859c456908
123	ChiCTR1900025125 TrialTroveID-355688	A study for intestinal flora in Tibetan patients with irritable bowel syndrome	IV	Open	Asia	(N/A)	http://www.chictr.org.cn/showprojen.aspx?proj=41947; https://db.yaozh.com/index.php/Database/index?dbname=linchuangshiyan&p=2&pageSize=20&list_order=me_date%20desc; https://db.yaozh.com/linchuangshiyan/78132.html	https://clinicalintelligence.citeline.com/trials/details/355688?qId=d4639a46-3c92-4e28-9c6a-da859c456908
124	DI/18/107/03/080 NCT04053790 TrialTroveID-355255	Evaluation of the Effectiveness and Safety of Lactobacillus Fermentum and Lactobacillus Delbrueckii (Lactobacillus LB) in the Treatment of Patients With Irritable Bowel Syndrome With Predominance of Diarrhea (IBS-D)	IV	Completed	Americas; North America	Diarrhea-predominant	https://clinicaltrials.gov/study/NCT04053790	https://clinicalintelligence.citeline.com/trials/details/355255?qId=d4639a46-3c92-4e28-9c6a-da859c456908
125	CSUB 0137 NCT04037826 reuteri-IBS TrialTroveID-354336	Randomized Clinical Trial on the Safety and Efficacy of L. Reuteri DSM 17938 and L. Reuteri ATCC PTA 6475 in the Treatment of Moderate to Severe Irritable Bowel Syndrome in Adults. Version 1.0, CSUB 0137, 27Jun2017	II	Completed	Americas; North America; South America	Mixed IBS symptoms	https://clinicaltrials.gov/study/NCT04037826	https://clinicalintelligence.citeline.com/trials/details/354336?qId=d4639a46-3c92-4e28-9c6a-da859c456908
126	TrialTroveID-354134	Is Bacillus coagulans supplementation plus low FODMAP diet superior to low FODMAP diet in irritable bowel syndrome management?	II	Completed	Western Asia/Middle East	(N/A)	https://link.springer.com/article/10.1007%2Fs00394-019-02060-y; https://www.ncbi.nlm.nih.gov/pubmed/31327047	https://clinicalintelligence.citeline.com/trials/details/354134?qId=d4639a46-3c92-4e28-9c6a-da859c456908
127	TrialTroveID-353134	Efficacy And Safety Of Saccharomyces boulardii CNCM I -745 In The Treatment Of Small Intestinal Bacterial Overgrowth In Patients Suffering Irritable Bowel Syndrome With Diarrhea	IV	Completed	Americas; South America	Diarrhea-predominant	https://ueg-elearning.s3-eu-west-1.amazonaws.com/ueg-week-2019/UEGWeek_Abstracts_2019.pdf; https://www.gastrojournal.org/article/S0016-5085(19)38002-3/pdf; https://www.professionalabstracts.com/ueg2019/iplanner/#/presentation/1963	https://clinicalintelligence.citeline.com/trials/details/353134?qId=d4639a46-3c92-4e28-9c6a-da859c456908
128	FMT-Pilot NCT04014413 TrialTroveID-353118	Safety and Efficacy of Fecal Microbiota Transplantation: A Pilot Study.	IV	Open	Asia	(N/A); Alopecia areata (patch type); Graft-versus-host disease; NASH; Psoriatic arthritis; Unspecified; Unspecified ITP; Unspecified MS	https://clinicaltrials.gov/study/NCT04014413; https://trials.celiac.org/trials/NCT04014413	https://clinicalintelligence.citeline.com/trials/details/353118?qId=d4639a46-3c92-4e28-9c6a-da859c456908
129	NCT04011943 TFM3 TrialTroveID-353023	Study of the Effects of Fecal Microbiota Transplantation for Correction of the Physiological State of the Human Body in Norm and in Pathology	II	Completed	Eastern Europe; Europe	(N/A); Healthy subjects; Remission	https://clinicaltrials.gov/study/NCT04011943	https://clinicalintelligence.citeline.com/trials/details/353023?qId=d4639a46-3c92-4e28-9c6a-da859c456908
130	ChiCTR1900026666 TrialTroveID-352904	The Effect of Low FODMAP Diet Management in Combination with Bifidobacteria on IBS Patients in Western China: A Prospective Randomized Trial	IV	Completed	Asia	Constipation-predominant; Diarrhea-predominant; Mixed IBS symptoms	https://onlinelibrary.wiley.com/doi/10.1002/fsn3.4057; https://pmc.ncbi.nlm.nih.gov/articles/PMC11167163/#fsn34057-sec-0002; https://pubmed.ncbi.nlm.nih.gov/38873474/; https://www.chictr.org.cn/showproj.html?proj=44292; https://www.gastrojournal.org/article/S0016-5085(19)38887-0/pdf	https://clinicalintelligence.citeline.com/trials/details/352904?qId=d4639a46-3c92-4e28-9c6a-da859c456908
131	2018/450 NCT03986476 TrialTroveID-351545	The Effect of Two Probiotic Products on the Intestinal Barrier Function in Patients With Irritable Bowel Syndrome	II	Completed	Europe; Western Europe	Diarrhea-predominant	https://clinicaltrials.gov/study/NCT03986476; https://journals.plos.org/plosone/article?id=10.1371/journal.pone.0312464; https://pmc.ncbi.nlm.nih.gov/articles/PMC11530048/; https://pubmed.ncbi.nlm.nih.gov/39485760/	https://clinicalintelligence.citeline.com/trials/details/351545?qId=d4639a46-3c92-4e28-9c6a-da859c456908
132	NCT03964103 TrialTroveID-350487	Efficacy and Colon Attachment of gQ-lab Daily for Patients With Irritable Bowel Syndrome: Randomized, Double-blind, Placebo-controlled, Parallel-group Study	II	Completed	(N/A)	(N/A)	https://clinicaltrials.gov/study/NCT03964103	https://clinicalintelligence.citeline.com/trials/details/350487?qId=d4639a46-3c92-4e28-9c6a-da859c456908
133	NCT03941418 TrialTroveID-349142 UCDragisaMisovic1	Impact of Additional Treatment With Saccharomyces Boulardii on Quality of Life in Patients With Mild Forms of Ulcerative Colitis and Crohn´s Disease	II	Terminated	Eastern Europe; Europe	(N/A); Mild	https://clinicaltrials.gov/study/NCT03941418	https://clinicalintelligence.citeline.com/trials/details/349142?qId=d4639a46-3c92-4e28-9c6a-da859c456908
134	ChiCTR1900022362 TrialTroveID-347275	Real-world research on nutritional intervention for chronic constipation	IV	Completed	Asia	Adults; Chronic; Constipation-predominant; IBS-Constipation	http://www.chictr.org.cn/showprojen.aspx?proj=35648	https://clinicalintelligence.citeline.com/trials/details/347275?qId=d4639a46-3c92-4e28-9c6a-da859c456908
135	NCT03822299 TrialTroveID-342030	Effects of Faecal Microbiota Transplantation in patients with Irritable Bowel Syndrome: A randomised, double-blind placebo-controlled study.	IV	Completed	Europe; Western Europe	(N/A)	https://clinicaltrials.gov/study/NCT03822299; https://gut.bmj.com/content/early/2019/12/18/gutjnl-2019-319630.long; https://onlinelibrary.wiley.com/action/downloadSupplement?doi=10.1111%2Fnmo.14200&file=nmo14200-sup-0001-FigS1.tiff; https://onlinelibrary.wiley.com/action/downloadSupplement?doi=10.1111%2Fnmo.14200&file=nmo14200-sup-0002-TableS1.docx; https://onlinelibrary.wiley.com/action/download…	https://clinicalintelligence.citeline.com/trials/details/342030?qId=d4639a46-3c92-4e28-9c6a-da859c456908
136	TrialTroveID-341246	A Randomized Clinical Trial of Synbiotics in Irritable Bowel Syndrome: Dose-Dependent Effects on Gastrointestinal Symptoms and Fatigue	IV	Completed	Asia	(N/A)	https://www.kjfm.or.kr/journal/view.php?doi=10.4082/kjfm.17.0064; https://www.ncbi.nlm.nih.gov/pubmed/30360032	https://clinicalintelligence.citeline.com/trials/details/341246?qId=d4639a46-3c92-4e28-9c6a-da859c456908
137	TrialTroveID-335863	The effect of a multispecies probiotic on microbiota composition in a clinical trial of patients with diarrhea-predominant irritable bowel syndrome	IV	Completed	Western Asia/Middle East	Diarrhea-predominant	https://onlinelibrary.wiley.com/doi/abs/10.1111/nmo.13456; https://www.ncbi.nlm.nih.gov/pubmed/30136337	https://clinicalintelligence.citeline.com/trials/details/335863?qId=d4639a46-3c92-4e28-9c6a-da859c456908
138	BNR17_Bioneer_1 KCT0000368 TrialTroveID-334341	Effect of Lactobacillus gasseri BNR17 isolated from human breast milk on glucose tolerance(Pilot study)	II	Completed	Asia	(N/A)	http://cris.nih.go.kr/cris/en/search/search_result_st01.jsp?seq=5466; http://download.xuebalib.com/2eilmrxM4ZRJ.pdf; http://dspace.ewha.ac.kr/handle/2015.oak/244850; https://link.springer.com/article/10.1007/s10068-017-0296-7; https://www.ncbi.nlm.nih.gov/pubmed/30263811	https://clinicalintelligence.citeline.com/trials/details/334341?qId=d4639a46-3c92-4e28-9c6a-da859c456908
139	TrialTroveID-330317	Fecal Microbiota Transplantation in Irritable Bowel Syndrome With Bloating: Results from a Prospective Pilot Study	IV	Completed	Europe; Western Europe	Diarrhea-predominant	https://www.gastrojournal.org/article/S0016-5085(15)33290-X/pdf; https://www.ncbi.nlm.nih.gov/pmc/articles/PMC5531219/; https://www.ncbi.nlm.nih.gov/pmc/articles/PMC5531219/#SM1	https://clinicalintelligence.citeline.com/trials/details/330317?qId=d4639a46-3c92-4e28-9c6a-da859c456908
140	K-2017-078-02 NCT03613545 TrialTroveID-329633	Efficacy and Safety of Fecal Microbiota Transplantation for Irritable Bowel Syndrome	II/III	Open	Asia	(N/A)	https://clinicaltrials.gov/study/NCT03613545	https://clinicalintelligence.citeline.com/trials/details/329633?qId=d4639a46-3c92-4e28-9c6a-da859c456908
141	ChiCTR1800017262 TrialTroveID-329306	A research about Bifidobacterium lactis M8 for symptoms and gut microbiota of Irritable bowel syndrome.	IV	Completed	Asia	Constipation-predominant; Diarrhea-predominant	http://www.chictr.org.cn/showprojen.aspx?proj=29183	https://clinicalintelligence.citeline.com/trials/details/329306?qId=d4639a46-3c92-4e28-9c6a-da859c456908
142	KCT0002906 TBC IBS-IIT TBC IBS-IIT (Ver. 2) TrialTroveID-328004	The Therapeutic Effect of a Multi-strain Probiotic on Diarrhea-Predominant Irritable Bowel Syndrome in Men: A Pilot Study.	II	Completed	Asia	Diarrhea-predominant	https://cris.nih.go.kr/cris/en/search/search_result_st01.jsp?seq=11433; https://cris.nih.go.kr/cris/file_download.jsp?seq=11433&rf=R&fname=TBC%20IBS-IIT%20%EA%B2%B0%EA%B3%BC%EB%B3%B4%EA%B3%A0%EC%84%9C_170619_final.pdf	https://clinicalintelligence.citeline.com/trials/details/328004?qId=d4639a46-3c92-4e28-9c6a-da859c456908
143	TrialTroveID-326929	A study to evaluate the health benefits of GutMagnific in patients with chronic fatigue syndrome (ME/CFS) associated with irritable bowel syndrome (IBS)	II	Completed	Europe; Western Europe	(N/A)	http://www.immunebiotech.com/pipeline/; http://www.immunebiotech.com/wp-content/uploads/2018/02/Rapidus-ImmuneBiotech-2018-02-14.pdf; http://www.immunebiotech.com/wp-content/uploads/2019/10/PR-ImmuneBiotech-Launch-GM-October-2019.pdf; http://www.immunebiotech.com/wp-content/uploads/2020/06/PR-ImmuneBiotech-ME-study-June-2020-.pdf; http://www.immunebiotech.com/wp-content/uploads/2020/09/PR-ImmuneB…	https://clinicalintelligence.citeline.com/trials/details/326929?qId=d4639a46-3c92-4e28-9c6a-da859c456908
144	TrialTroveID-326876	A pilot study evaluating GutMagnific in patients with irritable bowel syndrome or Clostridium difficile infection	I	Completed	Europe; Western Europe	(N/A); Unspecified	http://www.immunebiotech.com/pipeline/; http://www.immunebiotech.com/wp-content/uploads/2018/02/Rapidus-ImmuneBiotech-2018-02-14.pdf	https://clinicalintelligence.citeline.com/trials/details/326876?qId=d4639a46-3c92-4e28-9c6a-da859c456908
145	40/13/03/01/15 FMT-IBS NCT03561519 TrialTroveID-326623	FECAL MICROBIOTA TRANSPLANTATION IN THE TREATMENT OF IRRITABLE BOWEL SYNDROME	IV	Completed	Europe; Western Europe	Constipation-predominant; Diarrhea-predominant; Mixed IBS symptoms	https://clinicaltrials.gov/study/NCT03561519; https://onlinelibrary.wiley.com/doi/full/10.1111/apt.15740; https://pmc.ncbi.nlm.nih.gov/articles/PMC11349920/; https://pubmed.ncbi.nlm.nih.gov/32343000/; https://pubmed.ncbi.nlm.nih.gov/39191760/	https://clinicalintelligence.citeline.com/trials/details/326623?qId=d4639a46-3c92-4e28-9c6a-da859c456908
146	NCT03482765 TrialTroveID-321627 UAS/170901/PB/IBS	A Double-blind Randomized, Placebo-controlled, Parallel Group Study of the Efficacy and Safety of Probiotics (UABla-12 and DDS-1) on Digestive Health in IBS Subjects	II	Completed	Asia	Constipation-predominant; Diarrhea-predominant; Mixed IBS symptoms	https://clinicaltrials.gov/study/NCT03482765; https://pubmed.ncbi.nlm.nih.gov/32019158-lactobacillus-acidophilus-dds-1-and-bifidobacterium-lactis-uabla-12-improve-abdominal-pain-severity-and-symptomology-in-irritable-bowel-syndrome-randomized-controlled-trial/; https://www.mdpi.com/2072-6643/12/2/363/htm	https://clinicalintelligence.citeline.com/trials/details/321627?qId=d4639a46-3c92-4e28-9c6a-da859c456908
147	ChiCTR1800015142 TrialTroveID-320557	An Efficacy and safety of Intestinal bacteria capsule for the Treatment of Irritable Bowel Syndrome with small intestinal bacterial overgrowth.	II	Completed	Asia	(N/A)	http://www.chictr.org.cn/showprojen.aspx?proj=25819	https://clinicalintelligence.citeline.com/trials/details/320557?qId=d4639a46-3c92-4e28-9c6a-da859c456908
148	CTRI/2018/02/011654 ICBio/CR/AETL/1118/79 TrialTroveID-319473	A Prospective, Interventional, Randomized, Double-blind and Placebo-Controlled Clinical Study to Evaluate the Efficacy and Safety of Bacillus coagulans LBSC in Subjects with Irritable Bowel Syndrome.	II	Completed	Asia	Mixed IBS symptoms	http://ctri.nic.in/Clinicaltrials/pmaindet2.php?trialid=22812&EncHid=&userName=; https://journals.lww.com/md-journal/Fulltext/2021/01220/Efficacy_and_safety_of_Bacillus_coagulans_LBSC_in.14.aspx; https://link.springer.com/article/10.1007%2Fs00228-018-2562-x; https://pubmed.ncbi.nlm.nih.gov/33545934/; https://www.ncbi.nlm.nih.gov/pmc/articles/PMC7837859/; https://www.ncbi.nlm.nih.gov/pubmed/302641…	https://clinicalintelligence.citeline.com/trials/details/319473?qId=d4639a46-3c92-4e28-9c6a-da859c456908
149	ChiCTR1800014886 TrialTroveID-318556	Effect of the probiotic on symptoms in patients with irritable bowel syndrome (IBS-D)	II	Terminated	Asia	Diarrhea-predominant	http://www.chictr.org.cn/showprojen.aspx?proj=24402	https://clinicalintelligence.citeline.com/trials/details/318556?qId=d4639a46-3c92-4e28-9c6a-da859c456908
150	NCT03395626 TrialTroveID-316521	Validity and Safety of Symptom Improvement of ID-JPL934 for Abnormal Bowel Movement Such as Constipation, Diarrhea, Abdominal Pain in a Randomized, Double-blind, Placebo-controlled, Parallel-group Study	III	Completed	Asia	Adults; Constipation-predominant; IBS-Constipation	https://clinicaltrials.gov/study/NCT03395626; https://pubmed.ncbi.nlm.nih.gov/34158518/; https://www.gastrojournal.org/article/S0016-5085(19)38017-5/pdf; https://www.ncbi.nlm.nih.gov/pmc/articles/PMC8219743/pdf/41598_2021_Article_92007.pdf	https://clinicalintelligence.citeline.com/trials/details/316521?qId=d4639a46-3c92-4e28-9c6a-da859c456908
151	HB744 NCT03359499 TrialTroveID-313796	Impact of Bacillus Clausii Administration on Irritable Bowel Syndrome Patients - a Pilot Study	II/III	Completed	Americas; South America	(N/A)	https://clinicaltrials.gov/study/NCT03359499	https://clinicalintelligence.citeline.com/trials/details/313796?qId=d4639a46-3c92-4e28-9c6a-da859c456908
152	ChiCTR-INR-17013457 TrialTroveID-313179	An Efficacy and safety of Fecal Microbiota Transplantation for the Treatment of refractory Diarrhea-Predominant Irritable Bowel Syndrome	II	Completed	Asia	Diarrhea-predominant	http://www.chictr.org.cn/showprojen.aspx?proj=22992	https://clinicalintelligence.citeline.com/trials/details/313179?qId=d4639a46-3c92-4e28-9c6a-da859c456908
153	2013/1497 NCT03333291 TrialTroveID-312065	Characterisations of Microbial Community Composition and Kinetics Following Faecal Microbiota Transplantation in Patients WITH IRRITABLE BOWEL SYNDROME	IV	Completed	Europe; Western Europe	Diarrhea-predominant; Mixed IBS symptoms	https://clinicaltrials.gov/study/NCT03333291; https://journals.plos.org/plosone/article?id=10.1371/journal.pone.0194904; https://pubmed.ncbi.nlm.nih.gov/34055657/; https://www.ncbi.nlm.nih.gov/pmc/articles/PMC8149964/; https://www.ncbi.nlm.nih.gov/pubmed/30427836; https://www.ncbi.nlm.nih.gov/pubmed/31190584; https://www.tandfonline.com/doi/abs/10.1080/00365521.2019.1624815?journalCode=igas20	https://clinicalintelligence.citeline.com/trials/details/312065?qId=d4639a46-3c92-4e28-9c6a-da859c456908
154	NCT03318614 TrialTroveID-311410 USM/JEPeM/15040133	Bifidobacterium Infantis M-63 Improves Mental Health in Irritable Bowel Syndrome Developed After a Major Flood Disaster	II/III	Completed	Asia	(N/A)	https://clinicaltrials.gov/study/NCT03318614; https://www.ncbi.nlm.nih.gov/pubmed/30525951; https://www.wageningenacademic.com/doi/abs/10.3920/BM2018.0008	https://clinicalintelligence.citeline.com/trials/details/311410?qId=d4639a46-3c92-4e28-9c6a-da859c456908
155	CTRI/2017/07/009170 TrialTroveID-308602	A double blind, randomized, placebo-control study to evaluate the effect of Bacillus coagulans supplementation in management of symptoms of IBS	II	Completed	Asia	Constipation-predominant; IBS-Constipation	http://ctri.nic.in/Clinicaltrials/pmaindet2.php?trialid=15233&EncHid=&userName=; https://www.nature.com/articles/s41598-019-48554-x; https://www.nature.com/articles/s41598-019-48554-x.pdf; https://www.ncbi.nlm.nih.gov/pmc/articles/PMC6704184/; https://www.ncbi.nlm.nih.gov/pmc/articles/PMC6704184/bin/41598_2019_48554_MOESM1_ESM.docx; https://www.ncbi.nlm.nih.gov/pmc/articles/PMC6704184/pdf/41598_2…	https://clinicalintelligence.citeline.com/trials/details/308602?qId=d4639a46-3c92-4e28-9c6a-da859c456908
156	NCT03251625 No. BSMMU/2015/1011 TrialTroveID-307180	Supplementation With a Multi-strain Probiotic Formulation (Bio-Kult) in the Management of Diarrhea-predominant Irritable Bowel Syndrome - a Randomized, Double-blind, Placebo-controlled Clinical Trial	IV	Completed	Asia	Diarrhea-predominant	https://bmcgastroenterol.biomedcentral.com/articles/10.1186/s12876-018-0788-9; https://bmcgastroenterol.biomedcentral.com/track/pdf/10.1186/s12876-018-0788-9; https://clinicaltrials.gov/ProvidedDocs/25/NCT03251625/Prot_000.pdf; https://clinicaltrials.gov/study/NCT03251625; https://www.ncbi.nlm.nih.gov/pmc/articles/PMC5970461/; https://www.ncbi.nlm.nih.gov/pubmed/29801486	https://clinicalintelligence.citeline.com/trials/details/307180?qId=d4639a46-3c92-4e28-9c6a-da859c456908
157	TrialTroveID-305684 UMIN000018002	Preventive effect of combination of the Lactobacillus brevis KB290 and beta-carotene on diarrhea-predominant irritable bowel syndrome-like symptoms	II	Completed	Asia	Diarrhea-predominant	http://www.tandfonline.com/doi/full/10.1080/09637486.2017.1311843?scroll=top&needAccess=true; https://upload.umin.ac.jp/cgi-open-bin/ctr_e/ctr_view.cgi?recptno=R000020752; https://www.ncbi.nlm.nih.gov/labs/articles/28391736/	https://clinicalintelligence.citeline.com/trials/details/305684?qId=d4639a46-3c92-4e28-9c6a-da859c456908
158	AMIRA EudraCT Number: 2016-002550-20 NCT04095988 TrialTroveID-305650	Allogeneic microbiota-reconstitution (AMR) for the Treatment of patients with diarrhea-predominant irritable bowel Syndrome (IBS-D) - the AMIRA trial	II	Completed	Europe; Western Europe	Diarrhea-predominant	http://www.dfg.de/en/service/press/press_releases/2015/press_release_no_61/index.html; https://clinicaltrials.gov/study/NCT04095988; https://nih.life/4095988; https://www.bioportfolio.com/resources/trial/250787/Allogeneic-Microbiota-reconstitution-AMR-in-Diarrhea-predominant-Irritable-Bowel-Syndrome-IBS-D.html; https://www.clinicaltrialsregister.eu/ctr-search/search?query=2016-002550-20; https://…	https://clinicalintelligence.citeline.com/trials/details/305650?qId=d4639a46-3c92-4e28-9c6a-da859c456908
159	ChiCTR-COC-17011176 TrialTroveID-300252	Clinical research of effects of gut microbiota on the function of brain-gut axis	IV	Completed	Asia	Comorbidities in depression; Diarrhea-predominant	http://www.chictr.org.cn/showprojen.aspx?proj=18975	https://clinicalintelligence.citeline.com/trials/details/300252?qId=d4639a46-3c92-4e28-9c6a-da859c456908
160	FMT-IBS study NCT03125564 TrialTroveID-300053	A Randomised, Placebo-controlled Study on Fecal Microbiota Transplantation for Patients With Irritable Bowel Syndrome With Fecal and Mucosal Microbiota Assessment.	II	Completed	Asia	Diarrhea-predominant	https://clinicaltrials.gov/study/NCT03125564; https://pubmed.ncbi.nlm.nih.gov/37667968/; https://www.centerwatch.com/clinical-trials/listings/189056/irritable-bowel-syndrome-fmt-patients-ibs-fecal/?&radius=50; https://www.intechopen.com/books/gerontology/role-of-nutraceuticals-in-modulation-of-gut-brain-axis-in-elderly-persons	https://clinicalintelligence.citeline.com/trials/details/300053?qId=d4639a46-3c92-4e28-9c6a-da859c456908
161	CTRI/2017/02/007810 IHS/UBL/01/15 TrialTroveID-297587	A Double Blinded Randomized Controlled Study to Investigate the Efficacy of UBLAC Supplementation Versus Placebo on Irritable Bowel Syndrome in Children between 4-12 Years.	II	Completed	Asia	(N/A)	http://ctri.nic.in/Clinicaltrials/pmaindet2.php?trialid=14302	https://clinicalintelligence.citeline.com/trials/details/297587?qId=d4639a46-3c92-4e28-9c6a-da859c456908
162	NCT03078530 TrialTroveID-297444	Probiotic (Visbiome) for Gulf War Illness	II/III	Completed	Americas; North America	(N/A)	http://www.dtic.mil/dtic/tr/fulltext/u2/1035516.pdf; https://clinicaltrials.gov/study/NCT03078530; https://www.centerwatch.com/clinical-trials/listings/163859/gulf-war-illness-probiotic-visbiome-gulf-war/?&geo_lat=40.7607793&geo_lng=-111.8910474&radius=10	https://clinicalintelligence.citeline.com/trials/details/297444?qId=d4639a46-3c92-4e28-9c6a-da859c456908
163	2016_205 METC FAIS FAIS2016 NCT03074227 NL-OMON26566 NL48420.018.16 NL6100 NTR6441 TrialTroveID-297264	The FAIS-Trial: Faecal Transplantation in Adolescents With Refractory Irritable Bowel Syndrome	II	Open	Europe; Western Europe	(N/A)	http://www.trialregister.nl/trialreg/admin/rctview.asp?TC=6441; https://clinicaltrials.gov/study/NCT03074227; https://onderzoekmetmensen.nl/en/trial/26566; https://programme.ueg.eu/week2024/#/details/presentations/2484; https://www.ncbi.nlm.nih.gov/pmc/articles/PMC7443263/; https://www.toetsingonline.nl/to/ccmo_search.nsf/fABRpop?readform&unids=5072C8C5F23FB541C125828E0015A4CB; https://www.trialr…	https://clinicalintelligence.citeline.com/trials/details/297264?qId=d4639a46-3c92-4e28-9c6a-da859c456908
164	ChiCTR-IPR-17010411 TrialTroveID-294270	A prospective trial of colonscopic adiministration of probiotics for irritable bowel syndrome with predominant diarrhea	II	Completed	Asia	(N/A); Constipation-predominant; Diarrhea-predominant; Healthy subjects; IBS-Constipation	http://www.chictr.org.cn/showprojen.aspx?proj=17740; https://link.springer.com/article/10.1007/s00464-025-11542-6; https://pubmed.ncbi.nlm.nih.gov/39849073/	https://clinicalintelligence.citeline.com/trials/details/294270?qId=d4639a46-3c92-4e28-9c6a-da859c456908
165	TrialTroveID-293178	Treatment Of Irritable Bowel Syndrome With Fecal Microbiota Transplantation: A Case Series Of 10 Patients.	IV	Completed	Asia	(N/A)	https://cslide.ctimeetingtech.com/ueg2016/confcal/presentation_nr/OP257; https://www.ueg.eu/education/document/treatment-of-irritable-bowel-syndrome-with-fecal-microbiota-transplantation-a-case-series-of-10-patients/129466/	https://clinicalintelligence.citeline.com/trials/details/293178?qId=d4639a46-3c92-4e28-9c6a-da859c456908
166	H-16023499 H16023499 NCT03586622 TrialTroveID-292290	Home Monitoring of IBS Patients: Long Term Effect of Low FODMAP Diet With Re-introduction and Probiotic Treatment VSL#3 on IBS Symptoms and Gut Microbiota	IV	Completed	Europe; Western Europe	Diarrhea-predominant; Mixed IBS symptoms	http://www.espen.org/presfile/Ankersen_2016.pdf; https://clinicaltrials.gov/study/NCT03586622?term=NCT03586622&draw=2&rank=1; https://pubmed.ncbi.nlm.nih.gov/34904950/; https://www.ft.dk/samling/20161/almdel/suu/bilag/288/1748110.pdf	https://clinicalintelligence.citeline.com/trials/details/292290?qId=d4639a46-3c92-4e28-9c6a-da859c456908
167	2016/1129/REK NCT02953171 TrialTroveID-289990	A Randomized Controlled Clinical Trial to Investigate the Efficacy of Lacto-fermented Sauerkraut and the Probiotic E. Coli Nissle 1917 in the Treatment of Irritable Bowel Syndrome	II	Completed	Europe; Western Europe	(N/A)	https://clinicaltrials.gov/study/NCT02953171; https://helseforskning.etikkom.no/ikbViewer/page/prosjekterirek/prosjektregister/prosjekt?p_document_id=737133&p_parent_id=743325&_ikbLanguageCode=n	https://clinicalintelligence.citeline.com/trials/details/289990?qId=d4639a46-3c92-4e28-9c6a-da859c456908
168	DRKS00010941 TrialTroveID-288101	Fecal microbiota transplantation in irritable bowel syndrome: a double blind, placebo controlled trial.	II	Completed	Europe; Western Europe	Adults; Constipation-predominant; Diarrhea-predominant; IBS-Constipation	http://drks-neu.uniklinik-freiburg.de/drks_web/navigate.do?navigationId=trial.HTML&TRIAL_ID=DRKS00010941	https://clinicalintelligence.citeline.com/trials/details/288101?qId=d4639a46-3c92-4e28-9c6a-da859c456908
169	BHT-II-0002 BHT-II-002 EudraCT Number:2018-001203-36 NCT03721107 TrialTroveID-287722	A Phase II Randomized, Double Blind, Placebo-controlled, Parallel Group, Multicenter Study to Evaluate the Safety and Efficacy of Repeated Oral Doses of Blautix in Adult Subjects With Irritable Bowel Syndrome (IBS) Subtypes IBS-C and IBS-D	II	Completed	Americas; Eastern Europe; Europe; North America; Western Europe	Adults; Constipation-predominant; Diarrhea-predominant; IBS-Constipation	http://otp.investis.com/clients/uk/4dpharma/rns/regulatory-story.aspx?cid=779&newsid=1038488; http://otp.investis.com/clients/uk/4dpharma/rns/regulatory-story.aspx?cid=779&newsid=1205978; http://otp.investis.com/clients/uk/4dpharma/rns/regulatory-story.aspx?cid=779&newsid=800785; https://clinicaltrials.gov/ProvidedDocs/07/NCT03721107/Prot_000.pdf; https://clinicaltrials.gov/ProvidedDocs/07/NCT037…	https://clinicalintelligence.citeline.com/trials/details/287722?qId=d4639a46-3c92-4e28-9c6a-da859c456908
170	TrialTroveID-287721	A Phase Ib Double-Blind, Placebo Controlled Study of Blautix in Healthy Volunteers and Patients with Irritable Bowel Syndrome	I	Completed	Europe; Western Europe	(N/A); Healthy subjects	http://otp.investis.com/clients/uk/4dpharma/rns/regulatory-story.aspx?cid=779&newsid=1038488; http://otp.investis.com/clients/uk/4dpharma/rns/regulatory-story.aspx?cid=779&newsid=513363; http://otp.investis.com/clients/uk/4dpharma/rns/regulatory-story.aspx?cid=779&newsid=560690; http://otp.investis.com/clients/uk/4dpharma/rns/regulatory-story.aspx?cid=779&newsid=576540; http://otp.investis.com/cl…	https://clinicalintelligence.citeline.com/trials/details/287721?qId=d4639a46-3c92-4e28-9c6a-da859c456908
171	ISRCTN16562415 TrialTroveID-287394	The impact of dietary interventions for irritable bowel syndrome on luminal microbiota, symptoms, nutrient intake and quality of life: a randomised controlled trial.	IV	Completed	Europe; Western Europe	Diarrhea-predominant; Mixed IBS symptoms; Unclassified IBS (IBS-U)	http://www.isrctn.com/ISRCTN16562415; https://insights.ovid.com/pubmed?pmid=32433273; https://pubmed.ncbi.nlm.nih.gov/32433273/; https://www.ukctg.nihr.ac.uk/trials/trial-details/trial-details?trialId=11391	https://clinicalintelligence.citeline.com/trials/details/287394?qId=d4639a46-3c92-4e28-9c6a-da859c456908
172	Dnr: 548-16 NATRIBS NCT02875847 TrialTroveID-285053	The Effects of Human Milk Oligosaccharides on Faecal Microbiota, Gastrointestinal Symptoms, Mucosal Immunity and Barrier Function in Irritable Bowel Syndrome: a Parellell, Double-blind, Randomised, Placebo-controlled Study	II	Completed	Europe; Western Europe	Adults; Constipation-predominant; Diarrhea-predominant; IBS-Constipation	https://clinicaltrials.gov/study/NCT02875847; https://ddw.scientificposters.com/epsSearchDDW.cfm	https://clinicalintelligence.citeline.com/trials/details/285053?qId=d4639a46-3c92-4e28-9c6a-da859c456908
173	ACHIM2 NCT02857257 TrialTroveID-283942	Transplantation of Anaerobic Cultured Human Intestinal Microbiota in Irritable Bowel Syndrome	II	Completed	Europe; Western Europe	Diarrhea-predominant	http://svenskgastroenterologi.se/wp-content/uploads/2017/06/gastro_2_17_ua.pdf; https://clinicaltrials.gov/study/NCT02857257; https://ep70.eventpilot.us/web/page.php?nav=false&page=IntHtml&project=DDW18&id=2925739&plannersession=true	https://clinicalintelligence.citeline.com/trials/details/283942?qId=d4639a46-3c92-4e28-9c6a-da859c456908
174	2015P000211 NCT02847481 TrialTroveID-283422	A Pilot Study to Evaluate Fecal Microbiota Transplantation Engraftment in Irritable Bowel Syndrome	I	Completed	Americas; North America	Diarrhea-predominant	https://clinicaltrials.gov/study/NCT02847481; https://www.centerwatch.com/clinical-trials/listings/98008/irritable-bowel-syndrome-study-evaluate-fecal-microbiota/	https://clinicalintelligence.citeline.com/trials/details/283422?qId=d4639a46-3c92-4e28-9c6a-da859c456908
175	H-15016343 NCT02788071 TrialTroveID-279979	Effect of Fecal Microbiota Transplantation in Irritable Bowel Syndrome (IBS) - a Randomized, Double-blind Placebo Controlled Pilot Study	II	Completed	Europe; Western Europe	(N/A)	https://clinicaltrials.gov/study/NCT02788071; https://gut.bmj.com/content/67/12/2107; https://gut.bmj.com/content/early/2018/07/06/gutjnl-2018-316434.long; https://gut.bmj.com/content/gutjnl/67/12/2107.full.pdf; https://pubmed.ncbi.nlm.nih.gov/34000958/; https://pubmed.ncbi.nlm.nih.gov/34074214/; https://www.aleris.dk/om/nyheder/2016/Afforingsdonorer-soges-til-forskningsprojekt/; https://www.ncbi…	https://clinicalintelligence.citeline.com/trials/details/279979?qId=d4639a46-3c92-4e28-9c6a-da859c456908
176	TrialTroveID-279721	A Randomized, Double-Blinded, Placebo-Controlled Trial on Effect of a Fermented Milk Product Containing Bifidobacterium lactis CNCM I-2494 in Patients With Irritable Bowel Syndrome (IBS)	IV	Completed	Europe; Western Europe	(N/A)	http://www.ddw.org/program/online-planner	https://clinicalintelligence.citeline.com/trials/details/279721?qId=d4639a46-3c92-4e28-9c6a-da859c456908
177	ISRCTN15032219 MI.02.DS.L_2013/PROBIOPLUS 4 FOOD TrialTroveID-278994	Effects of multispecies probiotic supplementation on irritable bowel syndrome: a randomized, double-blind, placebo-controlled trial	II	Completed	Europe; Western Europe	Adults; Constipation-predominant; IBS-Constipation; Mixed IBS symptoms	http://www.farcoderm.com/scientificlibrary.html; http://www.isrctn.com/ISRCTN15032219?q=&filters=&sort=&offset=23&totalResults=14530&page=1&pageSize=2000&searchType=basic-search; http://www.ncbi.nlm.nih.gov/pubmed/27595104; https://www.hindawi.com/journals/bmri/2016/4740907/; https://www.ncbi.nlm.nih.gov/pmc/articles/PMC4993960/pdf/BMRI2016-4740907.pdf	https://clinicalintelligence.citeline.com/trials/details/278994?qId=d4639a46-3c92-4e28-9c6a-da859c456908
178	CLR_11_01 CTRI/2015/12/006452 TrialTroveID-272373	A RANDOMIZED PLACEBO-CONTROLLED, MULTI-CENTER STUDY OF THE EFFECTS OF VSL#3 ON ABDOMINAL BLOATING AND SYMPTOMS ASSOCIATED WITH IRRITABLE BOWEL SYNDROME	II	Terminated	Asia	(N/A)	http://ctri.nic.in/Clinicaltrials/pmaindet2.php?trialid=4102&EncHid=&userName=	https://clinicalintelligence.citeline.com/trials/details/272373?qId=d4639a46-3c92-4e28-9c6a-da859c456908
179	NCT02651740 SXZ-WSD01-2015 TrialTroveID-271218	Efficacy and Safety Evaluation of Rifaximin Combined Fecal Microbiota Transplantation in the Treatment of Irritable Bowel Syndrome with Predominant Diarrhea	II/III	Open	Asia	Diarrhea-predominant	https://clinicaltrials.gov/study/NCT02651740; https://www.centerwatch.com/clinical-trials/listings/178624/irritable-bowel-syndrome-gut-microbiota-reconstruction-treatment/?&radius=50	https://clinicalintelligence.citeline.com/trials/details/271218?qId=d4639a46-3c92-4e28-9c6a-da859c456908
180	AFCRO-056 ISRCTN41607808 TrialTroveID-266905	Effect of a probiotic blend on bloating and colonic transit time in participants with self-reported bloating and constipation: a double-blind, randomized, placebo-controlled trial	IV	Completed	Europe; Western Europe	Adults; Constipation-predominant; IBS-Constipation	http://www.isrctn.com/editorial/retrieveFile/1dad2594-d7a5-4285-aeb9-95d7f6e1d746/31187; http://www.isrctn.com/ISRCTN41607808	https://clinicalintelligence.citeline.com/trials/details/266905?qId=d4639a46-3c92-4e28-9c6a-da859c456908
181	02122013 NCT02566876 TrialTroveID-265511	A Multicentre, Randomised, Double-Blind, Placebo Controlled, Crossover Trial On The Efficacy Of A Mixture Of Three Bifidobacteria In Children With Abdominal Pain-Associated Functional Gastrointestinal Disorders	IV	Completed	Europe; Western Europe	(N/A); Ulcer-like (Rome II)	http://journals.lww.com/jcge/pages/articleviewer.aspx?year=9000&issue=00000&article=98270&type=abstract; http://www.ncbi.nlm.nih.gov/pubmed/27306945; https://clinicaltrials.gov/study/NCT02566876	https://clinicalintelligence.citeline.com/trials/details/265511?qId=d4639a46-3c92-4e28-9c6a-da859c456908
182	IRC/2015/protocol/24 NCT02545413 TrialTroveID-264389	Randomized,Double-blind, Placebo Controlled Trial to Study the Efficacy and Safety of Probiotics in Adult Patients With Irritable Bowel Syndrome-diarrhea Predominant (IBS-D)	III	Terminated	Asia	Diarrhea-predominant	https://clinicaltrials.gov/study/NCT02545413	https://clinicalintelligence.citeline.com/trials/details/264389?qId=d4639a46-3c92-4e28-9c6a-da859c456908
183	TrialTroveID-259626	A multicenter, randomised, double-blind, placebo controlled, crossover trial on the efficacy of a mixture of three bifidobacteria in children with functional abdominal pain	IV	Completed	Europe; Western Europe	(N/A)	http://espghan.org/uploads/media/ESPGHAN_A4_Abstract_2015_v2.pdf	https://clinicalintelligence.citeline.com/trials/details/259626?qId=d4639a46-3c92-4e28-9c6a-da859c456908
184	APC053 NCT02423421 TrialTroveID-256189	Randomised Placebo Controlled Trial of Faecal Microbiota Transplantation in Irritable Bowel Syndrome	II	Completed	Europe; Western Europe	(N/A)	https://clinicaltrials.gov/study/NCT02423421	https://clinicalintelligence.citeline.com/trials/details/256189?qId=d4639a46-3c92-4e28-9c6a-da859c456908
185	MicFFGAH2013 MicrobColonIrrFFG2013 NCT02372201 TrialTroveID-252982	Effects of Fasting and Hydro Colon Therapy Plus Probiotics on Abundance and Diversity of GI Microbiota in Intolerances and Irritable Bowel Syndrome	IV	Completed	Europe; Western Europe	(N/A)	https://clinicaltrials.gov/study/NCT02372201	https://clinicalintelligence.citeline.com/trials/details/252982?qId=d4639a46-3c92-4e28-9c6a-da859c456908
186	TrialTroveID-251079	Probiotic vs. Placebo in Irritable Bowel Syndrome:A Randomized Controlled Trial.	II	Completed	Western Asia/Middle East	(N/A)	http://europepmc.org/abstract/MED/24829677; http://europepmc.org/articles/PMC3990144;jsessionid=SL4tgmtr0m0NAkaq69Uy.0; http://www.ncbi.nlm.nih.gov/pmc/articles/PMC3990144/; http://www.ncbi.nlm.nih.gov/pmc/articles/PMC3990144/pdf/mejdd-5-98.pdf; http://www.ncbi.nlm.nih.gov/pubmed/24829677	https://clinicalintelligence.citeline.com/trials/details/251079?qId=d4639a46-3c92-4e28-9c6a-da859c456908
187	2014-3941 NCT02328547 TrialTroveID-249475	Multicenter, Randomized, Double-blinded, Placebo-controlled Trial of Fecal Microbiota Transplantation (FMT) for Diarrhea-Predominant Irritable Bowel Syndrome (IBS-D)	II	Completed	Americas; North America	Diarrhea-predominant	http://www.montefiore.org/body.cfm?id=2342&action=detail&ref=837; https://clinicaltrials.gov/ProvidedDocs/47/NCT02328547/Prot_SAP_000.pdf; https://clinicaltrials.gov/study/NCT02328547; https://clinicaltrials.gov/study/results/NCT02328547?view=results; https://ep70.eventpilot.us/web/page.php?nav=false&page=IntHtml&project=DDW18&id=2903474&plannersession; https://www.ncbi.nlm.nih.gov/pubmed/3132634…	https://clinicalintelligence.citeline.com/trials/details/249475?qId=d4639a46-3c92-4e28-9c6a-da859c456908
188	NCT02011542 TrialTroveID-245543 W81XWH-10-1-0593	Probiotics (VSL #3) for Gulf War Illness	II/III	Terminated	Americas; North America	(N/A)	https://clinicaltrials.gov/study/NCT02011542; https://clinicaltrials.gov/study/results/NCT02011542	https://clinicalintelligence.citeline.com/trials/details/245543?qId=d4639a46-3c92-4e28-9c6a-da859c456908
189	NCT02299973 TrialTroveID-221485 UGent_Gastro_001	Fecal Microbiota Transplantation in Irritable Bowel Syndrome with Bloating: a Double Blind, Placebo Controlled Randomised Clinical Trial	IV	Completed	Europe; Western Europe	Diarrhea-predominant	http://gut.bmj.com/content/early/2016/08/10/gutjnl-2016-312513.full; https://clinicaltrials.gov/study/NCT02299973; https://ep70.eventpilot.us/web/page.php?nav=false&page=IntHtml&project=DDW18&id=2918099&plannersession=true; https://pubmed.ncbi.nlm.nih.gov/32681922/; https://www.gastrojournal.org/article/S0016-5085(20)34937-4/pdf?referrer=https%3A%2F%2Fpubmed.ncbi.nlm.nih.gov%2F32681922%2F	https://clinicalintelligence.citeline.com/trials/details/221485?qId=d4639a46-3c92-4e28-9c6a-da859c456908
190	14PIHL MS700568_0022 NCT02213172 TrialTroveID-214048	Evaluation of the Efficacy of Two Probiotic Strains for Irritable Bowel Syndrome: an 8-Week, Randomized, Placebo-Controlled Study	II	Completed	Americas; North America	(N/A)	http://centerwatch.com/clinical-trials/listings/studydetails.aspx?StudyID=197958; http://cim.med.miami.edu/documents/Dr.Lewis_UM_CV_03-05-14.pdf; http://kgkclinic.com/?page_id=115; http://kgkclinic.com/?study=ibs-c-study; https://clinicaltrials.gov/study/NCT02213172; https://health-products.canada.ca/ctdb-bdec/index-eng.jsp	https://clinicalintelligence.citeline.com/trials/details/214048?qId=d4639a46-3c92-4e28-9c6a-da859c456908
191	LACTO01 NCT02204891 TrialTroveID-213933	A Clinical Study of the Efficacy of a Formulation of Four Probiotics in Patients with Syndrome of Intestinal Bacterial Overgrowth and Irritable Bowel Syndrome	IV	Completed	Europe; Western Europe	(N/A)	https://clinicaltrials.gov/study/NCT02204891	https://clinicalintelligence.citeline.com/trials/details/213933?qId=d4639a46-3c92-4e28-9c6a-da859c456908
192	TrialTroveID-213533 UMIN000014617	Safety and efficacy of fecal microbiota transplantation in functional gastrointestinal disorders	IV	Completed	Asia	Adults; Constipation-predominant; Diarrhea-predominant; IBS-Constipation	http://rctportal.niph.go.jp/detail/um?trial_id=UMIN000014617; http://www.keio-med.jp/gastro/news/2016/03/000330.html; http://www.keio-med.jp/gastro/news/2016/11/000354.html; http://www.keio-med.jp/gastro/patient/progress.html; https://upload.umin.ac.jp/cgi-open-bin/ctr/ctr.cgi?function=brows&action=brows&type=summary&recptno=R000017009&language=E; https://www.jad-journal.com/article/S0165-0327(18…	https://clinicalintelligence.citeline.com/trials/details/213533?qId=d4639a46-3c92-4e28-9c6a-da859c456908
193	NCT02154867 REFIT TrialTroveID-210491	Recalibrating Intestinal Microflora in Irritable Bowel Syndrome (IBS) by Fecal Transplantation	II	Completed	Europe; Western Europe	Diarrhea-predominant; Healthy subjects	http://www.thelancet.com/journals/langas/article/PIIS2468-1253(17)30338-2/fulltext; https://clinicaltrials.gov/study/NCT02154867; https://helseforskning.etikkom.no/ikbViewer/page/prosjekterirek/prosjektregister/prosjekt?p_document_id=383044&p_parent_id=385068&_ikbLanguageCode=us; https://pubmed.ncbi.nlm.nih.gov/32991818/; https://pubmed.ncbi.nlm.nih.gov/35156893/; https://www.duo.uio.no/handle/10…	https://clinicalintelligence.citeline.com/trials/details/210491?qId=d4639a46-3c92-4e28-9c6a-da859c456908
194	NCT02108119 NL46427.060.13 PRO008 TrialTroveID-206860	The Effect of Probiotics on Symptoms and Intestinal Flora in Patients with Irritable Bowel Syndrome	II	Completed	Europe; Western Europe	(N/A)	https://clinicaltrials.gov/study/NCT02108119; https://onderzoekmetmensen.nl/en/trial/41453 ; https://www.toetsingonline.nl/to/ccmo_search.nsf/fABRpop?readform&unids=C1257BA2002CC066C1257D7100386E14	https://clinicalintelligence.citeline.com/trials/details/206860?qId=d4639a46-3c92-4e28-9c6a-da859c456908
195	IRCT2013122815959N1 TrialTroveID-206444	Comparison of probiotic effect with placebo in prevention of recurrence of intestinal bacterial overgrowth in the irritable bowel syndrome patients.	II/III	Completed	Western Asia/Middle East	(N/A)	http://eprints.ajums.ac.ir/7774/1/m94390.pdf; https://www.irct.ir/trial/15061	https://clinicalintelligence.citeline.com/trials/details/206444?qId=d4639a46-3c92-4e28-9c6a-da859c456908
196	2013/180 NCT02092402 TrialTroveID-205670	Fecal Microbiota Transplantation in Patients with Irritable Bowel Syndrome	IV	Completed	Europe; Western Europe	(N/A)	http://journals.sagepub.com/doi/pdf/10.1177/2050640617725668; http://www.ddw.org/program/online-planner; http://www.professionalabstracts.com/ueg2018/iplanner/#/presentation/898; https://clinicaltrials.gov/study/NCT02092402; https://cslide.ctimeetingtech.com/ueg2017/confcal/presentation_nr/OP367; https://ddw.scientificposters.com/epsSearchDDW.cfm; https://journals.sagepub.com/doi/pdf/10.1177/2050…	https://clinicalintelligence.citeline.com/trials/details/205670?qId=d4639a46-3c92-4e28-9c6a-da859c456908
197	BNR17(IBS)_Bioneer KCT0000969 TrialTroveID-202026	Effect of Lactobacillus gasseri BNR17 on bowel function in Irritable Bowel Syndrome with diarrhea: a randomized, double-blind, controlled study.	IV	Completed	Asia	Diarrhea-predominant	https://cris.nih.go.kr/cris/en/search/search_result_st01.jsp?seq=3594; https://cris.nih.go.kr/cris/en/search/search_result_st01.jsp?seq=5461; https://www.jstage.jst.go.jp/article/jcbn/62/2/62_17-73/_pdf/-char/en; https://www.ncbi.nlm.nih.gov/pmc/articles/PMC5874236/; https://www.ncbi.nlm.nih.gov/pubmed/29610559	https://clinicalintelligence.citeline.com/trials/details/202026?qId=d4639a46-3c92-4e28-9c6a-da859c456908
198	TrialTroveID-197045	A Clinical Study on the Efficacy of a Multispecies Probiotics Mixture on the IBS Symptoms and Correlation Between Change of Fecal Flora and IBS Symptoms	IV	Completed	Asia	(N/A)	http://ueg.sagepub.com/content/1/1_suppl/A135.full.pdf	https://clinicalintelligence.citeline.com/trials/details/197045?qId=d4639a46-3c92-4e28-9c6a-da859c456908
199	TrialTroveID-195942	A Clinical Follow-up Study of Fecal Microbiota Transplantation for the Treatment of Refractory Irritable Bowel Syndrome	IV	Completed	Americas; North America	Adults; Constipation-predominant; Diarrhea-predominant; IBS-Constipation; Mixed IBS symptoms	http://gi.org/media/press-releases-for-acg-annual-scientific-meeting/fmt-ibd-ibs/; http://www.eventscribe.com/2013/ACG/ajaxcalls/postersinfo.asp?title=13364; http://www.nature.com/ajg/journal/v108/n1s/pdf/ajg2013270a.pdf	https://clinicalintelligence.citeline.com/trials/details/195942?qId=d4639a46-3c92-4e28-9c6a-da859c456908
200	ISRCTN02275221 TrialTroveID-194068 UKCRN ID: 14686	The impact of dietary interventions for irritable bowel syndrome on luminal microbiota, symptoms, nutrient intake and quality of life: A randomised controlled trial	IV	Completed	Europe; Western Europe	Diarrhea-predominant; Mixed IBS symptoms; Unclassified IBS (IBS-U)	http://gut.bmj.com/content/64/Suppl_1/A51.1.abstract?sid=6e365685-c98b-465a-8084-7a8eae848706; http://media.eventsweb.co.uk/Document_library/abstracts/ddf2015/OC-103.pdf; http://public.ukcrn.org.uk/search/StudyDetail.aspx?StudyID=14686; http://ueg.sagepub.com/content/3/5_suppl/1.full.pdf+html; http://www.cghjournal.org/article/S1542-3565(17)31201-6/pdf; http://www.controlled-trials.com/ISRCTN0227…	https://clinicalintelligence.citeline.com/trials/details/194068?qId=d4639a46-3c92-4e28-9c6a-da859c456908
201	D5612C00001 NCT01923428 TrialTroveID-192165	A Randomized, Double-Blind, Placebo-Controlled Study to Assess the Safety and Efficacy of AZD1722 for the Treatment of Constipation-Predominant Irritable Bowel Syndrome (IBS-C)	II	Completed	Americas; North America	Adults; Constipation-predominant; IBS-Constipation	http://centerwatch.com/clinical-trials/listings/studydetails.aspx?StudyID=189531; http://files.shareholder.com/downloads/AMDA-2XKMMX/1082916568x0x865429/1F4B4CD4-D37D-47D0-A95D-919B8322B18E/Ardelyx_Corp_Deck_December_2015_Long_-_2015-12-01.pdf; http://files.shareholder.com/downloads/AMDA-2XKMMX/1307116885x0x869117/C5D097D9-A39C-4B51-ABFA-8860FEE8C34A/Ardelyx_Corporate_Deck_January_2016.pdf; http:…	https://clinicalintelligence.citeline.com/trials/details/192165?qId=d4639a46-3c92-4e28-9c6a-da859c456908
202	KF_2013 NCT01887483 TrialTroveID-189231	A Double-Blind Placebo-Controlled Randomized Clinical Trial Assessing the Effect of 2 Month Consumption of Vetal Laban Including L. Acidophilus on Functional Gastrointestinal Symptoms Among Subjects Fulfilling Rome III Criteria for IBS	IV	Terminated	Western Asia/Middle East	(N/A)	http://www.kaimrc.med.sa/docs/on%20goingCLINICAL%20TRIALS.pdf; https://clinicaltrials.gov/study/NCT01887483	https://clinicalintelligence.citeline.com/trials/details/189231?qId=d4639a46-3c92-4e28-9c6a-da859c456908
203	N10-08-270 NCT01886781 TrialTroveID-189151	Randomised Controlled Trial: Effect of Lactobacillus Plantarum 299v on Symptoms of Irritable Bowel Syndrome	IV	Completed	Africa	(N/A)	http://www.ncbi.nlm.nih.gov/pubmed/?term=25194614; http://www.nutritionjrnl.com/article/S0899-9007%2814%2900095-1/abstract; http://www.sciencedirect.com/science/article/pii/S0899900714000951; https://clinicaltrials.gov/study/NCT01886781; https://clinicaltrials.gov/study/results/NCT01886781	https://clinicalintelligence.citeline.com/trials/details/189151?qId=d4639a46-3c92-4e28-9c6a-da859c456908
204	1302 NCT01887834 TrialTroveID-189078	The Effect of Kyo-Dophilus 1.5 Billion on the Symptoms of Severe Irritable Bowel Syndrome	I/II	Completed	Americas; North America	(N/A)	http://www.ccnm.edu/study/3310/irritable_bowel_syndrome; https://clinicaltrials.gov/study/NCT01887834	https://clinicalintelligence.citeline.com/trials/details/189078?qId=d4639a46-3c92-4e28-9c6a-da859c456908
205	IRCT2012071010230N1 TrialTroveID-188805	Effects of Probio-Tec QUATRO-cap-4 in Patients with bloating predominant irritable bowel syndrome in a Randomized, Placebo-controlled double blind clinical trial	III	Completed	Western Asia/Middle East	(N/A)	http://irct.ir/searchresult.php?keyword=IRCT2012071010230N1&id=10230&number=1&field=a&prt=1&total=1&m=1; http://www.ams.ac.ir/AIM/NEWPUB/14/17/7/003.pdf; http://www.ddri.ir/en/modules/fmcontent/content.php?topic=completed-projects&id=486&page=ibs; http://www.ncbi.nlm.nih.gov/pubmed/24979556	https://clinicalintelligence.citeline.com/trials/details/188805?qId=d4639a46-3c92-4e28-9c6a-da859c456908
206	IRCT201008192032N2 TrialTroveID-188801	The Effectiveness of probiotic Yogurt to Control Symptoms Related to Irritable Bowel Syndrome	II	Completed	Western Asia/Middle East	(N/A)	http://ejournals.arums.ac.ir/jarums/browse.php?a_code=A-10-27-163&slc_lang=en&sid=1&sw=Abstracts/publications; http://ejournals.arums.ac.ir/jarums/browse.php?a_id=191&slc_lang=en&sid=1&ftxt=1; http://irct.ir/searchresult.php?keyword=IRCT201008192032N2&id=2032&number=2&field=a&prt=1&total=1&m=1	https://clinicalintelligence.citeline.com/trials/details/188801?qId=d4639a46-3c92-4e28-9c6a-da859c456908
207	IRCT2012080510503N1 TrialTroveID-188795	Comparison of mutaflor effect vs standard treatment on bowel habit changes in patients affected by Irritable bowel syndrome	IV	Completed	Western Asia/Middle East	(N/A)	http://irct.ir/searchresult.php?keyword=IRCT2012080510503N1&id=10503&number=1&field=a&prt=1&total=1&m=1	https://clinicalintelligence.citeline.com/trials/details/188795?qId=d4639a46-3c92-4e28-9c6a-da859c456908
208	IRCT2012080810230N9 TrialTroveID-188794	Evaluation of probiotic bio gaia effect compared with placebo on irritable bowel syndrom patients with bloating as a prodominant symptoms.	II	Completed	Western Asia/Middle East	(N/A)	http://www.irct.ir/searchresult.php?keyword=IRCT2012080810230N9&id=10230&number=9&field=a&prt=1&total=1&m=1	https://clinicalintelligence.citeline.com/trials/details/188794?qId=d4639a46-3c92-4e28-9c6a-da859c456908
209	TrialTroveID-187908	Effects of a Fermented Milk Containing Kluyveromyces Marxianus B0399 and Bifidobacterium Lactis Bb12 in Patients with Irritable Bowel Syndrome: a New Effective Agent	IV	Completed	Europe; Western Europe	(N/A)	http://ddw.apprisor.org/login.cfm; http://ddw.scientificposters.com/epsView.cfm?AfMNHxmpWaqHqv%2B%2FRk60wvPOOJlqSB97O2PpcUs75h44zoGMvhUEsymk5izs9JDb; http://download.journals.elsevierhealth.com/pdfs/journals/0016-5085/PIIS001650851361999X.pdf	https://clinicalintelligence.citeline.com/trials/details/187908?qId=d4639a46-3c92-4e28-9c6a-da859c456908
210	DMED-1443-11 NCT01829932 TrialTroveID-184547	The Effect of Prebiotics on the Microbiome in Irritable Bowel Syndrome Patients: The Diet and Microbiome Study	IV	Completed	Americas; North America	(N/A)	http://gut.bmj.com/content/early/2016/03/14/gutjnl-2015-311339.abstract; http://www.ddw.org/program/online-planner; http://www.ncbi.nlm.nih.gov/pubmed/26976734; https://clinicaltrials.gov/study/NCT01829932	https://clinicalintelligence.citeline.com/trials/details/184547?qId=d4639a46-3c92-4e28-9c6a-da859c456908
211	TrialTroveID-180807	Probiotic supplement (lactobacillus acidophilus and bulgaricus) utility in the treatment of irritable bowel syndrome.	IV	Completed	Americas; South America	(N/A)	www.ncbi.nlm.nih.gov/pubmed/23307089	https://clinicalintelligence.citeline.com/trials/details/180807?qId=d4639a46-3c92-4e28-9c6a-da859c456908
212	IBS-2 NCT01728610 TrialTroveID-177787	Effect of Probiotic Supplement in Alleviating Functional Gastrointestinal Symptoms (IBS-2)	II	Completed	Europe; Western Europe	Mixed IBS symptoms	http://www.wjgnet.com/1007-9327/full/v22/i48/10631.htm; https://clinicaltrials.gov/study/NCT01728610; https://www.ncbi.nlm.nih.gov/pmc/articles/PMC5192275/; https://www.ncbi.nlm.nih.gov/pubmed/28082816	https://clinicalintelligence.citeline.com/trials/details/177787?qId=d4639a46-3c92-4e28-9c6a-da859c456908
213	TrialTroveID-177031	A multicenter, randomized, double blind, placebo-controlled, three parallel arms study of new combination of probiotics, I.31 in irritable bowel syndrome-related quality of life.	II	Completed	Europe; Western Europe	Diarrhea-predominant	http://www.ab-biotics.com/biblioteca/arxius/Gnrl_Catalogue_ABB_010.pdf; http://www.ab-biotics.com/biblioteca/items/33/I31_v_def.pdf; https://uegw.congress-online.com/guest/AbstractView?ABSID=2772	https://clinicalintelligence.citeline.com/trials/details/177031?qId=d4639a46-3c92-4e28-9c6a-da859c456908
214	TrialTroveID-173343	The effect of Lactobacillus brevis KB290 against irritable bowel syndrome: a placebo-controlled double-blind crossover trial.	IV	Completed	Asia	Children and adolescents; Constipation-predominant; Diarrhea-predominant; IBS-Constipation	http://www.bpsmedicine.com/content/6/1/16/abstract; http://www.bpsmedicine.com/content/pdf/1751-0759-6-16.pdf; http://www.kagome.co.jp/english/images/csrreport11.pdf; http://www.kagome.co.jp/research/summary/101019/f_index.html; http://www.ncbi.nlm.nih.gov/pubmed/22863114	https://clinicalintelligence.citeline.com/trials/details/173343?qId=d4639a46-3c92-4e28-9c6a-da859c456908
215	NCT01667627 TASMC-11-RD-0491-CTIL TrialTroveID-172979	A Double-blind, Placebo-controlled Study to Assess the Effect of Probiotic on Symptom Relief and Indices of Micro-inflammation and Cholinergic Status in IBS Patients With Diarrhea	IV	Completed	Western Asia/Middle East	Diarrhea-predominant	https://clinicaltrials.gov/study/NCT01667627	https://clinicalintelligence.citeline.com/trials/details/172979?qId=d4639a46-3c92-4e28-9c6a-da859c456908
216	TrialTroveID-172331	Multistrain probiotic preparation significantly reduces symptoms of irritable bowel syndrome in a double-blind placebo-controlled study.	IV	Completed	Asia	(N/A); Constipation-predominant; Diarrhea-predominant; Healthy subjects; IBS-Constipation	http://www.ncbi.nlm.nih.gov/pmc/articles/PMC3403550/; http://www.ncbi.nlm.nih.gov/pmc/articles/PMC3403550/pdf/ijcem0005-0238.pdf; http://www.ncbi.nlm.nih.gov/pubmed/22837798	https://clinicalintelligence.citeline.com/trials/details/172331?qId=d4639a46-3c92-4e28-9c6a-da859c456908
217	911029-1 NCT01651741 TrialTroveID-171962	Effects of Seaweeds Combined with Probiotics on Intestinal Function of Healthy Subjects: A Randomized, Double-blind, Placebo-controlled, Waiting-list Clinical Trial	I	Completed	Asia	(N/A); Healthy subjects	https://clinicaltrials.gov/study/NCT01651741	https://clinicalintelligence.citeline.com/trials/details/171962?qId=d4639a46-3c92-4e28-9c6a-da859c456908
218	10-108 NCT01641341 TrialTroveID-171284	Irritable Bowel Syndrome Evaluation and Treatment in Primary Care	IV	Completed	Americas; North America	(N/A)	http://www.aafp.org/online/en/home/clinical/research/natnet/studies/alpha-studies/IBS.html; https://clinicaltrials.gov/study/NCT01641341	https://clinicalintelligence.citeline.com/trials/details/171284?qId=d4639a46-3c92-4e28-9c6a-da859c456908
219	NCT01637714 TrialTroveID-171102	The Effects of Multi-strain Probiotics in Adults with Diarrhea Predominant Irritable Bowel Syndrome: Double-blind, Randomized, Placebo-controlled Trial	IV	Completed	Asia	Diarrhea-predominant	https://clinicaltrials.gov/study/NCT01637714; https://pubmed.ncbi.nlm.nih.gov/32523793/	https://clinicalintelligence.citeline.com/trials/details/171102?qId=d4639a46-3c92-4e28-9c6a-da859c456908
220	AIG-VSL#3-IBS-NP NCT01638208 TrialTroveID-171044	Spectrum of Gastrointestinal Microbiota in Patients with IBS-D Before and After Treatment with VSL#3	IV	Terminated	Asia	Diarrhea-predominant; Healthy subjects	https://clinicaltrials.gov/study/NCT01638208	https://clinicalintelligence.citeline.com/trials/details/171044?qId=d4639a46-3c92-4e28-9c6a-da859c456908
221	TrialTroveID-169770	Tianeptine vs amitriptyline for the treatment of irritable bowel syndrome with diarrhea: A multicenter, open-label, non-inferiority, randomized controlled study.	III	Completed	Asia	Diarrhea-predominant	http://onlinelibrary.wiley.com/doi/10.1111/j.1365-2982.2012.01945.x/abstract;jsessionid=AEB67EE5EED445C24A251365E8C9B1F3.d02t02; http://www.ncbi.nlm.nih.gov/pubmed/22679908	https://clinicalintelligence.citeline.com/trials/details/169770?qId=d4639a46-3c92-4e28-9c6a-da859c456908
222	TrialTroveID-169755	Comparison of the therapeutic effects of electroacupuncture and probiotics combined with deanxit in treating diarrhea-predominant irritable bowel syndrome.	IV	Completed	Asia	Comorbidities in anxiety disorders; Comorbidities in depression; Diarrhea-predominant	http://www.ncbi.nlm.nih.gov/pubmed/22679715	https://clinicalintelligence.citeline.com/trials/details/169755?qId=d4639a46-3c92-4e28-9c6a-da859c456908
223	2008-A00010-55 TrialTroveID-169382	Efficacy and safety profile of LCR35 complete freeze-dried culture in irritable bowel syndrome: A Randomized, Double-blind Study.	IV	Completed	Europe; Western Europe	Adults; Constipation-predominant; Diarrhea-predominant; IBS-Constipation; Mixed IBS symptoms; Unclassified IBS (IBS-U)	http://pubmedcentralcanada.ca/pmcc/articles/PMC3342605/?lang=en-ca; http://ukpmc.ac.uk/abstract/MED/22563194; http://ukpmc.ac.uk/articles/PMC3342605/pdf/WJG-18-2067.pdf; http://ukpmc.ac.uk/articles/PMC3342605;jsessionid=xGbM1QgLyRy9BtmjAJcc.0; http://www.ncbi.nlm.nih.gov/pmc/articles/PMC3342605/?tool=pubmed; http://www.ncbi.nlm.nih.gov/pmc/articles/PMC3342605/pdf/WJG-18-2067.pdf; http://www.ncbi.…	https://clinicalintelligence.citeline.com/trials/details/169382?qId=d4639a46-3c92-4e28-9c6a-da859c456908
224	2011-A00915-36 NCT01613456 PEC11010 TrialTroveID-169167	Effect of S.Cerevisiae vs Placebo on the Improvement of Gastrointestinal Disorders,Especially During Irritable Bowel Syndrome. Randomized, Double-blind Study	II	Completed	Europe; Western Europe	Adults; Constipation-predominant; Diarrhea-predominant; IBS-Constipation	http://www.ncbi.nlm.nih.gov/pmc/articles/PMC4924426/pdf/10.1177_2050640615602571.pdf; http://www.ncbi.nlm.nih.gov/pubmed/27403301; https://clinicaltrials.gov/study/NCT01613456	https://clinicalintelligence.citeline.com/trials/details/169167?qId=d4639a46-3c92-4e28-9c6a-da859c456908
225	TrialTroveID-169122	Efficacy of Liuwei anxiao capsule combined with probiotics in treatment of constipation-predominant irritable bowel syndrome	IV	Completed	Asia	Constipation-predominant; IBS-Constipation	http://eng.med.wanfangdata.com.cn/PaperDetail.aspx?qkid=zhongguoyy&qcode=zhongguoyy201201026	https://clinicalintelligence.citeline.com/trials/details/169122?qId=d4639a46-3c92-4e28-9c6a-da859c456908
226	TrialTroveID-168924	A Randomized, Double-Blind, and Placebo-Controlled Study to evaluate the Association of Altered Intestinal Microbiota After Probiotics Treatment With Symptomatic Improvement in Irritable Bowel Syndrome.	IV	Completed	Asia	Diarrhea-predominant	http://ddw.apprisor.org/plnESsearch.cfm; http://download.journals.elsevierhealth.com/pdfs/journals/0016-5085/PIIS0016508512632144.pdf; http://onlinelibrary.wiley.com/doi/10.1111/jgh.12322/abstract;jsessionid=7AF5C8051E1A39663A8FEE89F0F33BBE.d02t03; http://www.ncbi.nlm.nih.gov/pubmed/23829297	https://clinicalintelligence.citeline.com/trials/details/168924?qId=d4639a46-3c92-4e28-9c6a-da859c456908
227	TrialTroveID-168813	A Proof-of-Concept Study on Effect of a Three-Month Treatment With Probiotics on Symptoms, Visceral Sensitivity and Inflammatory Patterns in Patients With Predominant-Diarrhea Irritable Bowel Syndrome.	II	Completed	Europe; Western Europe	Diarrhea-predominant	http://ddw.apprisor.org/plnESsearch.cfm; http://download.journals.elsevierhealth.com/pdfs/journals/0016-5085/PIIS0016508512603692.pdf; http://www.gastrojournal.org/article/S0016-5085%2812%2960369-2/abstract	https://clinicalintelligence.citeline.com/trials/details/168813?qId=d4639a46-3c92-4e28-9c6a-da859c456908
228	08/38 NCT01545219 TrialTroveID-163593	A Double-blind, Placebo-controlled, Randomized Crossover Study to Determine the Effects of Xylooligosaccharides (XOS), B. Lactis (BI07) and XOS + BI07 Upon the Gut Microbiota and Immune Response of Healthy Volunteers	IV	Completed	Europe; Western Europe	Healthy subjects	https://clinicaltrials.gov/study/NCT01545219	https://clinicalintelligence.citeline.com/trials/details/163593?qId=d4639a46-3c92-4e28-9c6a-da859c456908
229	NCT01542320 ProBoost TrialTroveID-163332	Application of Therapeutic Microbiology to Improve Immunogenicity.	IV	Completed	Americas; North America	(N/A); Healthy subjects	https://clinicaltrials.gov/study/NCT01542320	https://clinicalintelligence.citeline.com/trials/details/163332?qId=d4639a46-3c92-4e28-9c6a-da859c456908
230	NCT01529359 PiLeJe-LactiTol-0210 TrialTroveID-161815	Effect of Lactibiane Tolerance on Symptoms Severity of Irritable Bowel Syndrome	III	Completed	Europe; Western Europe	(N/A)	https://clinicaltrials.gov/study/NCT01529359	https://clinicalintelligence.citeline.com/trials/details/161815?qId=d4639a46-3c92-4e28-9c6a-da859c456908
231	2010 NCT01495806 TrialTroveID-158892	Glucomannn for the Treatment of Abdominal Pain-related Functional Gastrointestinal Disorders in Childhood Randomized Double Blind Placebo Controlled Trial	IV	Completed	Eastern Europe; Europe	(N/A); Dysmotility-like (Rome II); Ulcer-like (Rome II); Unclassified (Rome II)	https://clinicaltrials.gov/study/NCT01495806	https://clinicalintelligence.citeline.com/trials/details/158892?qId=d4639a46-3c92-4e28-9c6a-da859c456908
232	IBS2 NCT01475929 TrialTroveID-157219	Effect of Probiotic Supplement on Bowel Function	II	Terminated	Europe; Western Europe	(N/A)	https://clinicaltrials.gov/study/NCT01475929	https://clinicalintelligence.citeline.com/trials/details/157219?qId=d4639a46-3c92-4e28-9c6a-da859c456908
233	TrialTroveID-155660	An Open-label Study on the Effect of Escherichia coli Nissle 1917 (Mutaflor) Treatment on Immune Response in Patients with Diarrhoea Predominant Irritable Bowel Syndrome.	II	Completed	Australia/Oceania	Diarrhea-predominant; Healthy subjects	http://ddw.apprisor.org/plnESsearch.cfm; http://download.journals.elsevierhealth.com/pdfs/journals/0016-5085/PIIS0016508512614930.pdf; http://uegw.congress-online.com/guest/AbstractView?ABSID=12389	https://clinicalintelligence.citeline.com/trials/details/155660?qId=d4639a46-3c92-4e28-9c6a-da859c456908
234	TrialTroveID-147770	VSL#3 Use in a Double-Blinded, Placebo-Controlled Pilot Trial in Diarrhea-Predominant Irritable Bowel Syndrome	II	Completed	Americas; North America	Diarrhea-predominant	http://download.abstractcentral.com/DDW2010/myddw/S1329.html; http://download.journals.elsevierhealth.com/pdfs/journals/0016-5085/PIIS0016508510610451.pdf; http://www.ncbi.nlm.nih.gov/pmc/articles/PMC3255476/?tool=pubmed; http://www.ncbi.nlm.nih.gov/pubmed/22247743	https://clinicalintelligence.citeline.com/trials/details/147770?qId=d4639a46-3c92-4e28-9c6a-da859c456908
235	EudraCT Number: 2009-017874-20 MA-LA-IBS09-01 NCT01358708 TrialTroveID-146918	Treatment of Diarrhea-predominant Irritable Bowel Syndrome with LACTEOL 340 mg: A Pilot Study Evaluating Safety and Efficacy	III	Terminated	Europe; Western Europe	Diarrhea-predominant	https://clinicaltrials.gov/study/NCT01358708; https://clinicaltrials.gov/study/results/NCT01358708; https://www.clinicaltrialsregister.eu/ctr-search/search?query=2009-017874-20; https://www.clinicaltrialsregister.eu/ctr-search/trial/2009-017874-20/results	https://clinicalintelligence.citeline.com/trials/details/146918?qId=d4639a46-3c92-4e28-9c6a-da859c456908
236	NCT01342718 TrialTroveID-145659	Effect of Herbal Extract Granules Combined with Probiotics on Irritable Bowel Syndrome with Diarrhea	II	Completed	Asia	Diarrhea-predominant	http://downloads.hindawi.com/journals/ecam/2013/824605.pdf; http://www.hindawi.com/journals/ecam/2013/824605/; http://www.hindawi.com/journals/ecam/2013/824605/abs/; http://www.ncbi.nlm.nih.gov/pmc/articles/PMC3198690/?tool=pubmed; http://www.ncbi.nlm.nih.gov/pmc/articles/PMC3870130/; http://www.ncbi.nlm.nih.gov/pubmed/21978382; http://www.ncbi.nlm.nih.gov/pubmed/24381638; http://www.trialsjourna…	https://clinicalintelligence.citeline.com/trials/details/145659?qId=d4639a46-3c92-4e28-9c6a-da859c456908
237	TrialTroveID-144861	Randomised clinical trial: Bifidobacterium bifidum MIMBb75 significantly alleviates irritable bowel syndrome and improves quality of life. A double-blind, placebo-controlled study.	II	Completed	Europe; Western Europe	(N/A)	http://onlinelibrary.wiley.com/doi/10.1111/j.1365-2036.2011.04633.x/abstract; http://onlinelibrary.wiley.com/doi/10.1111/j.1365-2036.2011.04633.x/full; http://onlinelibrary.wiley.com/doi/10.1111/j.1365-2036.2011.04633.x/pdf; http://www.ncbi.nlm.nih.gov/pubmed/21418261	https://clinicalintelligence.citeline.com/trials/details/144861?qId=d4639a46-3c92-4e28-9c6a-da859c456908
238	NCT01276626 Nestle 09.25.NRC TrialTroveID-140878	Pilot Study of Probiotic Bifidobacterium Longum (B. Longum) on Mood and Bowel Symptoms in Patients with Irritable Bowel Syndrome (IBS)	I/II	Completed	Americas; North America	(N/A); Comorbidities in anxiety disorders; Comorbidities in depression; Major depressive disorder; Other anxiety disorders	http://apps.who.int/trialsearch/trial.aspx?trialid=NCT01276626; http://ueg.sagepub.com/content/3/5_suppl/1.full.pdf+html; http://www.controlled-trials.com/mrct/trial/1405875/NCT01276626; http://www.gastrojournal.org/article/S0016-5085(17)35557-9/pdf?referrer=https%3A%2F%2Fwww.ncbi.nlm.nih.gov%2F; https://clinicaltrials.gov/study/NCT01276626; https://uegw.congress-online.com/guest/IDe4954db4f6101b…	https://clinicalintelligence.citeline.com/trials/details/140878?qId=d4639a46-3c92-4e28-9c6a-da859c456908
239	TrialTroveID-139040	A randomized double-blinded placebo-controlled clinical trial of Saccharomyces cerevisiae CNCM I-3856 in subjects with irritable bowel syndrome.	II	Completed	Europe; Western Europe	(N/A)	http://ddw.apprisor.net/DDW_PRES.cfm?id=264; http://download.journals.elsevierhealth.com/pdfs/journals/0016-5085/PIIS0016508511602011.pdf; http://uegw10.uegf.org/fileadmin/assets/Documents/Abstract_book_UEGW2010.pdf; http://www.dldjournalonline.com/article/S1590-8658%2814%2900792-0/abstract; http://www.dldjournalonline.com/article/S1590-8658%2814%2900792-0/fulltext; http://www.docguide.com/news/c…	https://clinicalintelligence.citeline.com/trials/details/139040?qId=d4639a46-3c92-4e28-9c6a-da859c456908
240	TrialTroveID-138849	A Randomized Study on the Effects of Yogurt, Enriched by Inulin on Bowel Habit in Patients with Irritable Bowel Syndrome.	II	Completed	Eastern Europe; Europe	Constipation-predominant; IBS-Constipation	http://uegw10.uegf.org/fileadmin/assets/Documents/Abstract_book_UEGW2010.pdf; http://www1.uegw10.uegf.org/guest/AbstractView?ABSID=10620	https://clinicalintelligence.citeline.com/trials/details/138849?qId=d4639a46-3c92-4e28-9c6a-da859c456908
241	MOSAIC NCT01252550 NU341 TrialTroveID-138827	Association Between GI Microbiota, Low-grade Inflammation and Classical Pathophysiological Factors in Patients with Irritable Bowel Syndrome (IBS) and Effect of the Consumption of Activia on GI Symptoms Provoked by a Lactulose Challenge Test in IBS Patients	II	Completed	Europe; Western Europe	Adults; Constipation-predominant; Diarrhea-predominant; IBS-Constipation; Mixed IBS symptoms	http://www.gastrojournal.org/article/S0016-5085(16)35174-5/abstract; http://www.gastrojournal.org/article/S0016-5085(16)35174-5/pdf; https://clinicaltrials.gov/study/NCT01252550; https://journals.plos.org/plosone/article/file?id=10.1371/journal.pone.0214273&type=printable; https://microbiomejournal.biomedcentral.com/articles/10.1186/s40168-021-01018-9; https://pubmed.ncbi.nlm.nih.gov/33771219/; h…	https://clinicalintelligence.citeline.com/trials/details/138827?qId=d4639a46-3c92-4e28-9c6a-da859c456908
242	1001 NCT01176227 TrialTroveID-132514	The Effect of Kyo-Dophilus 1.5 Billion on the Symptoms of Irritable Bowel Syndrome (IBS)	I/II	Completed	Americas; North America	(N/A)	https://clinicaltrials.gov/study/NCT01176227	https://clinicalintelligence.citeline.com/trials/details/132514?qId=d4639a46-3c92-4e28-9c6a-da859c456908
243	MFF080409-2 NCT01151657 TrialTroveID-129955	Probiotics for Irritable Bowel Syndrome	II	Completed	Europe; Western Europe	(N/A)	http://informahealthcare.com/doi/abs/10.3109/00365521.2013.825314; http://www.ncbi.nlm.nih.gov/pubmed/23957590; https://clinicaltrials.gov/study/NCT01151657	https://clinicalintelligence.citeline.com/trials/details/129955?qId=d4639a46-3c92-4e28-9c6a-da859c456908
244	IBS Probiotics NCT01139736 TrialTroveID-128793	Manipulation of Visceral Hypersensitivity with Probiotic Bacteria in Irritable Bowel Syndrome	IV	Completed	Asia	(N/A); Healthy subjects	http://ddw.apprisor.org/plnESsearch.cfm; http://download.journals.elsevierhealth.com/pdfs/journals/0016-5085/PIIS0016508512614838.pdf; https://clinicaltrials.gov/study/NCT01139736	https://clinicalintelligence.citeline.com/trials/details/128793?qId=d4639a46-3c92-4e28-9c6a-da859c456908
245	TrialTroveID-127547	A multicenter, randomized, double blind, placebo-controlled trial on evaluation of Lactobacillus plantarum 299v efficacy in patients with chronic irritable bowel syndrome.	II	Completed	Asia	(N/A)	http://download.abstractcentral.com/DDW2010/myddw/T2030.html; http://download.journals.elsevierhealth.com/pdfs/journals/0016-5085/PIIS0016508510628430.pdf; http://www.ncbi.nlm.nih.gov/pmc/articles/PMC3419998/; http://www.ncbi.nlm.nih.gov/pmc/articles/PMC3419998/pdf/WJG-18-4012.pdf; http://www.ncbi.nlm.nih.gov/pubmed/22912552; http://www.nutraingredients.com/On-your-radar/Probiotics/Probiotics-aga…	https://clinicalintelligence.citeline.com/trials/details/127547?qId=d4639a46-3c92-4e28-9c6a-da859c456908
246	TrialTroveID-127267	Novel metabolomic evidence of probiotic effect in patients with irritable bowel syndrome.	II	Completed	Asia	(N/A)	http://download.abstractcentral.com/DDW2010/myddw/T1823.html; http://download.journals.elsevierhealth.com/pdfs/journals/0016-5085/PIIS0016508510627011.pdf; http://journals.lww.com/jcge/pages/articleviewer.aspx?year=2011&issue=05000&article=00007&type=abstract; http://www.gastrojournal.org/article/S0016-5085%2810%2962701-1/abstract; http://www.ncbi.nlm.nih.gov/pubmed/21494186	https://clinicalintelligence.citeline.com/trials/details/127267?qId=d4639a46-3c92-4e28-9c6a-da859c456908
247	04-007 NCT00932841 TrialTroveID-127088	The Use of VSL#3 in Irritable Bowel Syndrome in Children	I	Terminated	Americas; North America	Diarrhea-predominant	http://download.abstractcentral.com/DDW2010/myddw/S1329.html; http://download.journals.elsevierhealth.com/pdfs/journals/0016-5085/PIIS0016508510610451.pdf; http://nccam.nih.gov/research/extramural/awards/; http://projectreporter.nih.gov/project_info_description.cfm?aid=7540966&icde=0; http://projectreporter.nih.gov/project_info_description.cfm?aid=8067747&icde=0; http://report.nih.gov/rcdc/catego…	https://clinicalintelligence.citeline.com/trials/details/127088?qId=d4639a46-3c92-4e28-9c6a-da859c456908
248	TrialTroveID-126520	Effect of probiotics on symptoms in Korean adults with irritable bowel syndrome.	II	Completed	Asia	Adults; Constipation-predominant; Diarrhea-predominant; IBS-Constipation; Mixed IBS symptoms	http://synapse.koreamed.org/Synapse/Data/PDFData/0159GNL/gnl-3-101.pdf; http://www.ncbi.nlm.nih.gov/pmc/articles/PMC2852694/?tool=pubmed; http://www.ncbi.nlm.nih.gov/pubmed/20431731	https://clinicalintelligence.citeline.com/trials/details/126520?qId=d4639a46-3c92-4e28-9c6a-da859c456908
249	TrialTroveID-126457	A randomized, double-blind, parallel group, placebo-controlled study of the effect of probiotic mixture on the symptoms and fecal microbiota in diarrhea-dominant irritable bowel syndrome.	IV	Completed	Asia	Diarrhea-predominant	http://download.abstractcentral.com/DDW2010/myddw/S1314.html; http://download.journals.elsevierhealth.com/pdfs/journals/0016-5085/PIIS001650851061030X.pdf; http://journals.lww.com/jcge/pages/articleviewer.aspx?year=9000&issue=00000&article=99075&type=abstract; http://uegw10.uegf.org/fileadmin/assets/Documents/Abstract_book_UEGW2010.pdf; http://www.ncbi.nlm.nih.gov/pubmed/22157240; http://www1.ueg…	https://clinicalintelligence.citeline.com/trials/details/126457?qId=d4639a46-3c92-4e28-9c6a-da859c456908
250	TrialTroveID-125695	The effects of a probiotic mixture on NSAID enteropathy: A randomized, double-blind, cross-over, placebo-controlled study.	III	Completed	Europe; Western Europe	(N/A); Healthy subjects	http://onlinelibrary.wiley.com/doi/10.1111/j.1365-2036.2010.04324.x/full; http://onlinelibrary.wiley.com/doi/10.1111/j.1365-2036.2010.04324.x/pdf; http://www.ncbi.nlm.nih.gov/pubmed/20384610; http://www3.interscience.wiley.com/journal/123342078/abstract	https://clinicalintelligence.citeline.com/trials/details/125695?qId=d4639a46-3c92-4e28-9c6a-da859c456908
251	NCT01097993 NU324 TrialTroveID-125152	A Single-centre, Randomised, Double-blind, Controlled, Parallel-group Study to Evaluate the Effect of a Fermented Dairy Product on Abdominal Distension, Digestive Symptoms and Rectal Sensitivity in Patients with Irritable Bowel Syndrome with Constipation (IBS-C)	II	Completed	Europe; Western Europe	Adults; Constipation-predominant; IBS-Constipation	https://clinicaltrials.gov/study/NCT01097993	https://clinicalintelligence.citeline.com/trials/details/125152?qId=d4639a46-3c92-4e28-9c6a-da859c456908
252	TrialTroveID-119726	A randomized, placebo-controlled trial assessing the effect of Lactobacillus acidophilus in irritable bowel syndrome modulating intestinal Par2 And Mast Cell.	IV	Completed	Asia	Diarrhea-predominant; Mixed IBS symptoms	http://www.gastro2009.org/scien_prog/abstract_detail.php?navId=93&ssid=2068	https://clinicalintelligence.citeline.com/trials/details/119726?qId=d4639a46-3c92-4e28-9c6a-da859c456908
253	NCT01127828 TrialTroveID-118098 U-05-008	Effects of Cultura Yoghurt on Symptoms Intestinal Flora and Immunological Changes in Patients with Irrritable Bowel Syndrome (IBS)	II	Completed	Europe; Western Europe	(N/A)	http://onlinelibrary.wiley.com/doi/10.1111/j.1365-2036.2009.04183.x/abstract; http://onlinelibrary.wiley.com/doi/10.1111/j.1365-2036.2009.04183.x/full; http://onlinelibrary.wiley.com/doi/10.1111/j.1365-2036.2009.04183.x/pdf; http://www.ncbi.nlm.nih.gov/pubmed/19863495; https://clinicaltrials.gov/study/NCT01127828	https://clinicalintelligence.citeline.com/trials/details/118098?qId=d4639a46-3c92-4e28-9c6a-da859c456908
254	09075 NCT00977587 TrialTroveID-115667	Effect of Saccharomyces Cerevisiae CNCM I-3856 on Faecal Proteases and Symptoms Associated with IBS-D and Postinfective Bowel Dysfunction	II	Terminated	Europe; Western Europe	Diarrhea-predominant; Healthy subjects	http://www.lesaffrehumancare.com/nutrition-health-ingredients/range/probiotic-yeasts/lynside-pro-gi/preclinical-clinical-trials.html; https://clinicaltrials.gov/study/NCT00977587	https://clinicalintelligence.citeline.com/trials/details/115667?qId=d4639a46-3c92-4e28-9c6a-da859c456908
255	005337 NCT00971711 TrialTroveID-114832	A Phase I Open Label Safety Study of VSL#3 in Adults with Irritable Bowel Syndrome	I	Completed	Americas; North America	Diarrhea-predominant	http://digestive.niddk.nih.gov/ddiseases/pubs/ibs/; http://www.bcm.edu/clinicalstudies/?PMID=7190; http://www.controlled-trials.com/mrct/trial/629561/NCT00971711; http://www.rasch.ca/programs/fibromyalgia-appendices-l-a.html; http://www.stlukeshouston.com/OurServices/Research/upload/Ongoing-Studies-12-8-09.pdf; http://www.stlukeshouston.com/OurServices/Research/upload/OngoingStudies_2010-04-01.pd…	https://clinicalintelligence.citeline.com/trials/details/114832?qId=d4639a46-3c92-4e28-9c6a-da859c456908
256	LGGDAR NCT00876291 TrialTroveID-106950 UB2712	The use of Lactobacillus GG in Functional Abdominal Pain in Children: A Double-Blind Randomized Control Trial	II	Completed	Europe; Western Europe	(N/A)	http://pediatrics.aappublications.org/cgi/content/abstract/peds.2010-0467v1; http://www.medscape.com/viewarticle/732688; http://www.ncbi.nlm.nih.gov/pubmed/21078735; http://www.sciencedirect.com/science?_ob=ArticleURL&_udi=B7582-4T72R9S-37&_user=10&_rdoc=1&_fmt=&_orig=search&_sort=d&view=c&_acct=C000050221&_version=1&_urlVersion=0&_userid=10&md5=df0fc47ec0817a653354d14010c0cf2e; https://clinicalt…	https://clinicalintelligence.citeline.com/trials/details/106950?qId=d4639a46-3c92-4e28-9c6a-da859c456908
257	NCT00846170 PB-01-09 TrialTroveID-104778	Double Blind Placebo Controlled Study of the Effect of Probiotics "co-Biotic" on Symptoms and Fecal Bacterial Composition in IBS Patients	III	Terminated	Western Asia/Middle East	(N/A)	https://clinicaltrials.gov/study/NCT00846170	https://clinicalintelligence.citeline.com/trials/details/104778?qId=d4639a46-3c92-4e28-9c6a-da859c456908
258	05LG04 ISRCTN77512412 TrialTroveID-101599	Assessment of the probiotic Symprove as a dietary supplement in patients with irritable bowel syndrome.	II	Completed	Europe; Western Europe	(N/A)	http://ddw.apprisor.org/plnESsearch.cfm; http://download.journals.elsevierhealth.com/pdfs/journals/0016-5085/PIIS0016508512631709.pdf; http://gut.bmj.com/content/61/Suppl_2/A104.1.abstract; http://onlinelibrary.wiley.com/doi/10.1111/apt.12787/abstract;jsessionid=1102492764DBDE6CE30C30EBD3DA1F3F.f04t02; http://www.bsg.org.uk/images/stories/docs/education/GUTJNL_61_S2.pdf; http://www.controlled-tri…	https://clinicalintelligence.citeline.com/trials/details/101599?qId=d4639a46-3c92-4e28-9c6a-da859c456908
259	D/06/136 NCT00786123 TrialTroveID-100240	Exploring the Mechanism of a Probiotic Combination VSL#3 in Irritable Bowel Syndrome: A Randomized, Double Blind, Placebo Controlled Study	IV	Completed	Americas; Asia; Europe; North America; Western Europe	(N/A)	http://ddw.apprisor.net/DDW_PRES.cfm?id=2548&CFID=276595&CFTOKEN=86588006; http://download.journals.elsevierhealth.com/pdfs/journals/0016-5085/PIIS0016508511635166.pdf; http://link.springer.com/article/10.1007%2Fs10620-014-3299-8; http://www.b2bresearch.nhg.com.sg/Media/SIG%20I%20FY07%20Awardees.doc; http://www.ncbi.nlm.nih.gov/pubmed/25092036; https://clinicaltrials.gov/study/NCT00786123	https://clinicalintelligence.citeline.com/trials/details/100240?qId=d4639a46-3c92-4e28-9c6a-da859c456908
260	TrialTroveID-099161	Effect of Shugan Jianpi Granule on gut mucosal serotonin-positive cells in patients with irritable bowel syndrome of stagnated Gan-qi attacking Pi syndrome type.	II	Completed	Asia	Diarrhea-predominant	http://springerlink.com/content/l78p886k7n763580/#ContactOfAuthor1; http://www.ncbi.nlm.nih.gov/pubmed/18853113	https://clinicalintelligence.citeline.com/trials/details/99161?qId=d4639a46-3c92-4e28-9c6a-da859c456908
261	CTRI/2008/091/000078 TEMP UTRN 104124390-29052008155129 TrialTroveID-098679 VSL#3-IBS-Ped-01	Efficacy of the Probiotic VSL#3 in Children with Irritable Bowel Syndrome. An International, Randomized, Placebo-controlled, Double-Blind, Cross-Over Trial.	III	Completed	Asia; Europe; Western Europe	Children and adolescents; Constipation-predominant; Diarrhea-predominant; IBS-Constipation	http://journals.lww.com/jpgn/Citation/publishahead/VSL_3_does_indeed_improve_symptoms_in_children.99197.aspx; http://journals.lww.com/jpgn/Fulltext/2010/07000/VSL_3_Improves_Symptoms_in_Children_With_Irritable.6.aspx; http://www.medscape.com/viewarticle/581791; http://www.ncbi.nlm.nih.gov/pubmed/22027565; http://www3.interscience.wiley.com/journal/121394277/abstract	https://clinicalintelligence.citeline.com/trials/details/98679?qId=d4639a46-3c92-4e28-9c6a-da859c456908
262	EudraCT Number: 2014-001854-40 ISRCTN30654050 R16767 TrialTroveID-097304	A pilot study, open label, placebo controlled, non-randomised trial of the influence of Lactobacillus Shirota on anxiety and depression in patients with irritable bowel syndrome (IBS)	II	Completed	Europe; Western Europe	(N/A); Comorbidities in anxiety disorders; Comorbidities in depression; Major depressive disorder; Other anxiety disorders	http://www.isrctn.com/ISRCTN30654050; http://www.uea.ac.uk/ahp/People/Academic/Rod+Lambert	https://clinicalintelligence.citeline.com/trials/details/97304?qId=d4639a46-3c92-4e28-9c6a-da859c456908
263	TrialTroveID-097262	A multistrain probiotic preparation significantly reduces symptoms of irritable bowel syndrome in a double-blind, placebo-controlled study.	IV	Completed	Europe; Western Europe	Diarrhea-predominant	http://onlinelibrary.wiley.com/doi/10.1111/j.1365-2036.2008.03848.x/pdf; http://www.ncbi.nlm.nih.gov/pubmed/18785988; http://www3.interscience.wiley.com/journal/121402869/abstract	https://clinicalintelligence.citeline.com/trials/details/97262?qId=d4639a46-3c92-4e28-9c6a-da859c456908
264	TrialTroveID-097029	Probiotic effects on intestinal fermentation patterns in patients with irritable bowel syndrome.	II	Completed	Australia/Oceania	Adults; Constipation-predominant; Diarrhea-predominant; IBS-Constipation; Mixed IBS symptoms	http://www.ncbi.nlm.nih.gov/pubmed/18763284; http://www.wjgnet.com/1007-9327/14/5020.pdf; http://www.wjgnet.com/1007-9327/abstract_en.asp?f=5020&v=14	https://clinicalintelligence.citeline.com/trials/details/97029?qId=d4639a46-3c92-4e28-9c6a-da859c456908
265	NCT00737841 PBIBS Probio-Bifid-IBS TrialTroveID-096000	Effect of Bifidobacterium on Irritable Bowel Syndrome	II	Completed	Asia	Adults; Constipation-predominant; Diarrhea-predominant; IBS-Constipation; Mixed IBS symptoms	http://clinicaltrials.gov/ct/show/NCT00737841; http://download.abstractcentral.com/DDW2009/myddw2009/420.html	https://clinicalintelligence.citeline.com/trials/details/96000?qId=d4639a46-3c92-4e28-9c6a-da859c456908
266	TrialTroveID-095122	Effect of active lactic acid bacteria on mucosal barrier function in patients with diarrhea-predominant irritable bowel syndrome.	IV	Completed	Asia	Diarrhea-predominant	http://onlinelibrary.wiley.com/doi/10.1111/j.1365-2036.2008.03818.x/pdf; http://www.ncbi.nlm.nih.gov/pubmed/?term=18671775; http://www3.interscience.wiley.com/journal/121358318/abstract?CRETRY=1&SRETRY=0	https://clinicalintelligence.citeline.com/trials/details/95122?qId=d4639a46-3c92-4e28-9c6a-da859c456908
267	MEC 08-1-031 NCT00702026 NL20705.068.08 TrialTroveID-092603	The Effect of a Multispecies Probiotic on Hypersensitivity in IBS Patients	II	Completed	Europe; Western Europe	(N/A)	http://ddw.apprisor.org/login.cfm; http://download.journals.elsevierhealth.com/pdfs/journals/0016-5085/PIIS0016508513620260.pdf; https://clinicaltrials.gov/study/NCT00702026; https://toetsingonline.ccmo.nl/ccmo_search.nsf/fABRpop?readform&unids=C12576A8003119EFC12577AD003BDBFC	https://clinicalintelligence.citeline.com/trials/details/92603?qId=d4639a46-3c92-4e28-9c6a-da859c456908
268	NL-OMON20968 NL1190 NTR1235 P05.131 MEC TrialTroveID-091760	A randomised, placebo controlled, double blind study to assess the efficacy of a probiotic dairy product containing Lactobacillus casei Shirota on symptoms, visceroperception and inflammation in Irritable Bowel Syndrome.	II	Completed	Europe; Western Europe	Mixed IBS symptoms	http://ddw.apprisor.net/DDW_PRES.cfm?id=2025; http://ddw.apprisor.net/DDW_PRES.cfm?id=445; http://download.journals.elsevierhealth.com/pdfs/journals/0016-5085/PIIS0016508511625225.pdf; http://download.journals.elsevierhealth.com/pdfs/journals/0016-5085/PIIS0016508511635385.pdf; http://www.trialregister.nl/trialreg/admin/rctview.asp?TC=1235; https://onderzoekmetmensen.nl/en/trial/20968	https://clinicalintelligence.citeline.com/trials/details/91760?qId=d4639a46-3c92-4e28-9c6a-da859c456908
269	TrialTroveID-091227	A randomized and case-control clinical study on trimebutine maleate in treating functional dyspepsia coexisting with diarrhea-dominant irritable bowel syndrome.	IV	Completed	Asia	Diarrhea-predominant; Dysmotility-like (Rome II); Ulcer-like (Rome II)	http://eng.med.wanfangdata.com.cn/PaperDetail.aspx?qkid=zhnk&qcode=zhnk200711005; http://europepmc.org/abstract/MED/18261269; http://translate.google.com/translate?hl=en&sl=zh-CN&u=http://www.ilib.cn/I-zhnk.2007.11.html; http://www.ncbi.nlm.nih.gov/sites/entrez?cmd=Retrieve&db=PubMed&dopt=Abstract&list_uids=18261269	https://clinicalintelligence.citeline.com/trials/details/91227?qId=d4639a46-3c92-4e28-9c6a-da859c456908
270	TrialTroveID-090394	A randomized, double-blind, placebo-controlled trial on the effect of eight weeks of treatment with probiotic yoghurt on irritable bowel syndrome.	IV	Completed	Europe; Western Europe	Mixed IBS symptoms	http://download.abstractcentral.com/DDW2010/myddw/M1328.html; http://download.journals.elsevierhealth.com/pdfs/journals/0016-5085/PIIS0016508510617520.pdf; http://uegw08.uegf.org/scienpro/abstract_detail.php?navId=139&ss=2296; http://www.gastro2009.org/scien_prog/abstract_detail.php?navId=93&ssid=1355	https://clinicalintelligence.citeline.com/trials/details/90394?qId=d4639a46-3c92-4e28-9c6a-da859c456908
271	TrialTroveID-090339	A single-centre, double-blind, placebo-controlled, parallel design study of the effect of fermented milk containing the probiotic bifidobacterium animalis, Dn-173 010 (Fm) on distension, bloating, and associated symptoms, as well as small (SBT) and large (LBT) bowel transit in IBS-C.	II	Completed	Europe; Western Europe	Adults; Constipation-predominant; IBS-Constipation	http://onlinelibrary.wiley.com/doi/10.1111/j.1365-2036.2008.03853.x/abstract; http://onlinelibrary.wiley.com/doi/10.1111/j.1365-2036.2008.03853.x/pdf; http://www.gastrojournal.org/article/S0016-5085%2808%2962549-4/abstract; http://www.ncbi.nlm.nih.gov/pubmed/18801055	https://clinicalintelligence.citeline.com/trials/details/90339?qId=d4639a46-3c92-4e28-9c6a-da859c456908
272	TrialTroveID-090214	A clinical study on treatment of diarrhea-predominant irritable bowel syndrome with mesalazine and/or saccharomyces boulardii.	II	Completed	Americas; South America	Diarrhea-predominant	http://download.abstractcentral.com/ddw2008/myddw2008/T1307.html	https://clinicalintelligence.citeline.com/trials/details/90214?qId=d4639a46-3c92-4e28-9c6a-da859c456908
273	AEFD 2007-01 NCT00561535 TrialTroveID-079926	Effect of a Probiotic, Lactobacillus FARCIMINIS, in Diarrhea Predominant IBS	II	Completed	Europe; Western Europe	Diarrhea-predominant	https://clinicaltrials.gov/study/NCT00561535	https://clinicalintelligence.citeline.com/trials/details/79926?qId=d4639a46-3c92-4e28-9c6a-da859c456908
274	TrialTroveID-078843	A randomized study on comparison between efficacy of different treatments in patients with diarrhea predominant Irritable Bowel Syndrome.	II	Completed	Asia	Diarrhea-predominant	http://www.isg.org.in/society/myuploads/Miscellaneous.doc	https://clinicalintelligence.citeline.com/trials/details/78843?qId=d4639a46-3c92-4e28-9c6a-da859c456908
275	TrialTroveID-078548	A randomized, double-blind, placebo-controlled trial of Saccharomyces boulardii in irritable bowel syndrome: Effect on quality of life.	IV	Completed	Asia	Diarrhea-predominant; Mixed IBS symptoms	http://journals.lww.com/jcge/Abstract/publishahead/A_Randomized,_Double_blind,_Placebo_controlled.99201.aspx; http://www.ncbi.nlm.nih.gov/pubmed/21301358; http://www.uegf.org/publications/abstracts2007/abstract_detail.php?aId=2439&navId=154; http://www.uegf.org/publications/uegw07/UEGW07_FinalProgramme_complete.pdf	https://clinicalintelligence.citeline.com/trials/details/78548?qId=d4639a46-3c92-4e28-9c6a-da859c456908
276	TrialTroveID-078461	Randomized controlled treatment trial of irritable bowel syndrome with a probiotic E.-coli preparation (DSM17252) compared to placebo.	IV	Completed	Europe; Western Europe	(N/A)	http://www.cochrane.uottawa.ca/ibd/other_trials.html; http://www.ncbi.nlm.nih.gov/pubmed/19197823; http://www.thieme-connect.com/DOI/DOI?10.1055/s-2008-1027702; http://www.uegf.org/publications/uegw07/UEGW07_FinalProgramme_S1_S90.pdf	https://clinicalintelligence.citeline.com/trials/details/78461?qId=d4639a46-3c92-4e28-9c6a-da859c456908
277	TrialTroveID-077878	A clinical study on the effects of mesalazine alone or associated with Lactobacilus boulardii on diarrhea-predominant irritable bowel syndrome.	II	Completed	Americas; South America	Diarrhea-predominant	http://www.blackwell-synergy.com/doi/abs/10.1111/j.1572-0241.2007.01491_10.x	https://clinicalintelligence.citeline.com/trials/details/77878?qId=d4639a46-3c92-4e28-9c6a-da859c456908
278	071F431UQ NCT00543478 SBIBS TrialTroveID-077767 URC 071006MED	Role of Saccharomyces Boulardii in Diarrhea Dominant Irritable Bowel Syndrome.	IV	Completed	Asia	Diarrhea-predominant	http://aku.edu/university/publications/newsletter7.2/facultystaff.htm; http://clinicaltrials.gov/ct/show/NCT00543478; http://uegw10.uegf.org/fileadmin/assets/Documents/Abstract_book_UEGW2010.pdf; http://www.aku.edu/res-office/docs/URCFundingAwardees2003-07JuneforROnew.doc; http://www.aku.edu/res-office/ProjectDisplay.asp?projectID=071F431UQ; http://www.aku.edu/university/publications/nl-sep06.pdf…	https://clinicalintelligence.citeline.com/trials/details/77767?qId=d4639a46-3c92-4e28-9c6a-da859c456908
279	TrialTroveID-073450	Effect of a fermented milk containing Bifidobacterium animalis DN-173 010 on the health-related quality of life and symptoms in irritable bowel syndrome in adults in primary care: a multicentre, randomized, double-blind, controlled trial.	II	Completed	Europe; Western Europe	Adults; Constipation-predominant; IBS-Constipation	http://onlinelibrary.wiley.com/doi/10.1111/j.1365-2036.2007.03362.x/pdf; http://www.blackwell-synergy.com/doi/abs/10.1111/j.1365-2036.2007.03362.x; http://www.ncbi.nlm.nih.gov/sites/entrez?cmd=Retrieve&db=pubmed&dopt=Abstract&list_uids=17635382; http://www3.interscience.wiley.com/cgi-bin/fulltext/117987817/HTMLSTART	https://clinicalintelligence.citeline.com/trials/details/73450?qId=d4639a46-3c92-4e28-9c6a-da859c456908
280	TrialTroveID-069685	A randomized, controlled, parallel group, double-blind trial of the probiotic combination lactibiane in irritable bowel syndrome.	III	Completed	Europe; Western Europe	(N/A)	http://www.masson.fr/masson/portal/bookmark?Global=1&Page=18&MenuIdSelected=106&MenuItemSelected=0&MenuSupportSelected=0&CodeProduct4=350&CodeRevue4=GCB&Path=REVUE/GCB/2008/32/2/ARTICLE12070332117.xml&Locations=; http://www.ncbi.nlm.nih.gov/sites/entrez?db=pubmed&cmd=Retrieve&dopt=Abstract&list_uids=18387426; https://www.researchgate.net/publication/5465974_A_double_blind_randomized_controlled_tr…	https://clinicalintelligence.citeline.com/trials/details/69685?qId=d4639a46-3c92-4e28-9c6a-da859c456908
281	TrialTroveID-069592	A randomized double-blind placebo-controlled study of probiotics on the intestinal gas volume score and symptoms in patients with irritable bowel syndrome.	II	Completed	Asia	(N/A)	http://koreamed.org/SearchBasic.php?RID=358330&DT=1&QY=; http://pdf.medrang.co.kr/Kjg/047/Kjg047-06-03.pdf; http://www.gastrokorea.org/journal/viewJournal.html?year=2006&vol=47&iss=6&page=413; http://www.ncbi.nlm.nih.gov/pubmed/16809947	https://clinicalintelligence.citeline.com/trials/details/69592?qId=d4639a46-3c92-4e28-9c6a-da859c456908
282	TrialTroveID-063310	A randomized, double-blind, placebo-controlled, trial of Lactobacillus GG for abdominal pain disorders in children.	II	Completed	Eastern Europe; Europe	(N/A); Dysmotility-like (Rome II); Ulcer-like (Rome II); Unclassified (Rome II)	http://onlinelibrary.wiley.com/doi/10.1111/j.1365-2036.2006.03175.x/full; http://onlinelibrary.wiley.com/doi/10.1111/j.1365-2036.2006.03175.x/pdf; http://www.blackwell-synergy.com/doi/abs/10.1111/j.1365-2036.2006.03175.x?journalCode=apt; http://www.ingentaconnect.com/content/bsc/apt/2007/00000025/00000002/art00007;jsessionid=2jd5pta18cek2.alice?format=print; http://www.ncbi.nlm.nih.gov/pubmed/172…	https://clinicalintelligence.citeline.com/trials/details/63310?qId=d4639a46-3c92-4e28-9c6a-da859c456908
283	07.IBS.1 NCT00418340 TrialTroveID-062431	Bacteria and Cytokines as Factors Modulating Visceral Afferent Processing in Irritable Bowel Syndrome: Manipulation of Intestinal Bacteria and Mucosal Cytokines by Probiotic Therapy and the Effect on Visceral Hypersensitivity	IV	Terminated	Europe; Western Europe	(N/A)	http://clinicaltrials.gov/ct/show/NCT00418340	https://clinicalintelligence.citeline.com/trials/details/62431?qId=d4639a46-3c92-4e28-9c6a-da859c456908
284	TrialTroveID-060234	A probiotic treatment containing Lactobacillus, Bifidobacterium and Enterococcus improves IBS symptoms in an open label trial.	II	Completed	Asia	(N/A)	http://www.ncbi.nlm.nih.gov/pmc/articles/PMC1661666/; http://www.ncbi.nlm.nih.gov/pubmed/17111468; http://www.zju.edu.cn/jzus/2006/B0612/B061208.pdf	https://clinicalintelligence.citeline.com/trials/details/60234?qId=d4639a46-3c92-4e28-9c6a-da859c456908
285	EudraCT Number: 2006-002963-23 JRA1 NCT00368758 TrialTroveID-055400	The Effect of Probiotics on Bloating in IBS	II	Completed	Europe; Western Europe	(N/A)	http://www.clinicaltrials.gov/ct/show/NCT00368758; http://www.ihe.life.ku.dk/Om%20instituttet/Medarbejdere/Personvisning.aspx?personid=11315; https://www.clinicaltrialsregister.eu/ctr-search/search?query=2006-002963-23	https://clinicalintelligence.citeline.com/trials/details/55400?qId=d4639a46-3c92-4e28-9c6a-da859c456908
286	NCT00355810 REK 4.2005.2284 TrialTroveID-053696	Lactobacillus Plantarum MF 1298 Vs Placebo for Irritable Bowel Syndrome	II	Completed	Europe; Western Europe	Adults; Constipation-predominant; Diarrhea-predominant; IBS-Constipation; Mixed IBS symptoms	http://clinicaltrials.gov/ct/show/NCT00355810; http://uegw10.uegf.org/fileadmin/assets/Documents/Abstract_book_UEGW2010.pdf; http://www.biomedcentral.com/1471-230X/10/16; http://www.biomedcentral.com/content/pdf/1471-230x-10-16.pdf; http://www.ncbi.nlm.nih.gov/pubmed/20144246; http://www1.uegw10.uegf.org/guest/AbstractView?ABSID=10075; https://www1.uegw.org/guest/AbstractView?ABSID=1228	https://clinicalintelligence.citeline.com/trials/details/53696?qId=d4639a46-3c92-4e28-9c6a-da859c456908
287	TrialTroveID-051853	Use of probiotics in childhood postinfectious irritable bowel syndrome.	III	Completed	Eastern Europe; Europe	(N/A)	http://www.falkfoundation.com/pdf/FS146e_Abstractband-Internet.pdf	https://clinicalintelligence.citeline.com/trials/details/51853?qId=d4639a46-3c92-4e28-9c6a-da859c456908
288	TrialTroveID-051642	Effect of Lactobacillus plantarum 299v on colonic fermentation and symptoms of irritable bowel syndrome.	II	Completed	Europe; Western Europe	(N/A)	http://link.springer.com/article/10.1023%2FA%3A1020597001460?LI=true#; http://www.ncbi.nlm.nih.gov/pubmed/12452404	https://clinicalintelligence.citeline.com/trials/details/51642?qId=d4639a46-3c92-4e28-9c6a-da859c456908
289	TrialTroveID-051467	A Randomized, Double-Blind, Parallel, Placebo-Controlled Clinical Trial to Evaluate The Effects of A Marketed Medical Food Probiotic Preparation on Symptoms of Irritable Bowel Syndrome (IBS)	II	Completed	Americas; North America	Diarrhea-predominant	http://www.centerwatch.com/patient/studies/stu91071.html; http://www.centerwatch.com/patient/studies/stu91072.html; http://www.ganedenbiotech.com/study_ibs.html	https://clinicalintelligence.citeline.com/trials/details/51467?qId=d4639a46-3c92-4e28-9c6a-da859c456908
290	TrialTroveID-051231	A randomized, double-blind, placebo-controlled study of probiotic in treatment of irritable bowel syndrome.	II	Completed	Australia/Oceania	(N/A)	http://www.cabrini.com.au/downloads/cabriniinstitute/CabriniResearchBook2005.pdf	https://clinicalintelligence.citeline.com/trials/details/51231?qId=d4639a46-3c92-4e28-9c6a-da859c456908
291	04-1704 NCT00618904 TrialTroveID-050465	Clinical Efficacy of Probiotic Bacteria in Subjects with Irritable Bowel Syndrome (IBS), Functional Diarrhea, or Functional Bloating	II	Completed	Americas; North America	Diarrhea-predominant	http://journals.lww.com/jcge/Fulltext/2011/07000/Probiotic_Bacteria_Lactobacillus_acidophilus_NCFM.9.aspx; http://www.businesswire.com/news/home/20110802005146/en/Metagenics%E2%80%99-Ultra-Flora-Plus%C2%AE-DF-Manages-Symptoms; http://www.med.unc.edu/medicine/fgidc/collateral/2004_annual_report.pdf; http://www.med.unc.edu/medicine/fgidc/collateral/digest/fall_2005_digest.pdf; http://www.med.unc.ed…	https://clinicalintelligence.citeline.com/trials/details/50465?qId=d4639a46-3c92-4e28-9c6a-da859c456908
292	TrialTroveID-049536	The efficacy of Lactobacillus reuteri ATCC 55730 in the treatment of patients with irritable bowel syndrome.	III	Completed	Western Asia/Middle East	Adults; Constipation-predominant; Diarrhea-predominant; IBS-Constipation; Mixed IBS symptoms	http://www.biogaia.com/study/lactobacillus-reuteri-irritable-bowel-syndrome; http://www.clinicalnutritionjournal.com/article/S0261-5614%2805%2900093-2/abstract; http://www.clinicalnutritionjournal.com/article/S0261-5614%2805%2900093-2/fulltext; http://www.ncbi.nlm.nih.gov/pubmed/16051399	https://clinicalintelligence.citeline.com/trials/details/49536?qId=d4639a46-3c92-4e28-9c6a-da859c456908
293	TrialTroveID-049273	The use of Lactobacillus GG in irritable bowel syndrome in children: A double-blind randomized control trial.	II	Completed	Americas; North America	(N/A)	http://www.ncbi.nlm.nih.gov/pubmed/16126049; http://www.sciencedirect.com/science?_ob=ArticleURL&_udi=B6WKR-4GYNTRM-10&_coverDate=08%2F31%2F2005&_alid=401494732&_rdoc=1&_fmt=&_orig=search&_qd=1&_cdi=6913&_sort=d&view=c&_acct=C000050221&_version=1&_urlVersion=0&_userid=10&md5=1e7323b6b9b7b6feb60c65ba023d8106	https://clinicalintelligence.citeline.com/trials/details/49273?qId=d4639a46-3c92-4e28-9c6a-da859c456908
294	TrialTroveID-049264	A probiotic mixture alleviates symptoms in irritable bowel syndrome patients: A controlled 6-month intervention.	III	Completed	Europe; Western Europe	Mixed IBS symptoms	http://onlinelibrary.wiley.com/doi/10.1111/j.1365-2036.2005.02579.x/abstract;jsessionid=B7BDAB7AB06477AC3B06DE153F296A97.d02t01; http://onlinelibrary.wiley.com/doi/10.1111/j.1365-2036.2005.02579.x/pdf; http://onlinelibrary.wiley.com/doi/10.1111/j.1365-2036.2007.03391.x/abstract; http://onlinelibrary.wiley.com/doi/10.1111/j.1365-2036.2007.03391.x/pdf; http://onlinelibrary.wiley.com/doi/10.1111/j.1…	https://clinicalintelligence.citeline.com/trials/details/49264?qId=d4639a46-3c92-4e28-9c6a-da859c456908
295	N0287023326 TrialTroveID-037924	A double blind, placebo controlled trial comparing metronidazole and a probiotic against a probiotic alone, in the treatment of irritable bowel syndrome.	II	Completed	Europe; Western Europe	(N/A)	http://www.nrr.nhs.uk/ViewDocument.asp?ID=N0287023326	https://clinicalintelligence.citeline.com/trials/details/37924?qId=d4639a46-3c92-4e28-9c6a-da859c456908
296	TrialTroveID-037131	A pilot study of oral administration with a unique probiotic strain, Bifidobacterium infantis 35624, to IBS subjects normalizes their systemic immunological imbalance in cytokine profile toward healthy subjects.	Other	Completed	Europe; Western Europe	(N/A); Healthy subjects	http://www.landesbioscience.com/journals/gutmicrobes/article/24196/?nocache=731758940; http://www.ncbi.nlm.nih.gov/pubmed/23549409; http://www.pulsus.com/WCOG/abs/R.1112.htm; https://www.landesbioscience.com/generated_images/journals/gutmicrobes/2012GUTMICROBES0074R1.png	https://clinicalintelligence.citeline.com/trials/details/37131?qId=d4639a46-3c92-4e28-9c6a-da859c456908
297	2004P-000001 2004P000001 NCT00179582 TrialTroveID-034628 VSL1	A Randomized, Multi-Center, Double-Blind, Placebo Controlled, Dose Ranging Study with VSL#3 in Diarrhea Predominant IBS Patients	II	Terminated	Americas; North America	Diarrhea-predominant	http://www.clinicaltrials.gov/ct/show/NCT00179582	https://clinicalintelligence.citeline.com/trials/details/34628?qId=d4639a46-3c92-4e28-9c6a-da859c456908
298	ISRCTN72387688 N0544129304 TrialTroveID-031078	Probiotic VSL#3 as a treatment for food intolerant Irritable Bowel Syndrome.	III	Completed	Europe; Western Europe	(N/A)	http://www.controlled-trials.com/isrctn/trial/|/0/72387688.html; http://www.idrn.org/Probioticsresearch_000.doc; http://www.nrr.nhs.uk/ViewDocument.asp?ID=N0544129304	https://clinicalintelligence.citeline.com/trials/details/31078?qId=d4639a46-3c92-4e28-9c6a-da859c456908
299	DRKS00000416 MU 00 18 TrialTroveID-030475 U1111-1114-9754	Therapeutic efficacy of the probiotic E. Coli Nissle 1917 in subgroups of irritable bowel syndrome.	IV	Completed	Europe; Western Europe	(N/A)	http://drks-neu.uniklinik-freiburg.de/drks_web/PdfDownstreamServlet?ID=DRKS00000416&LOCALE=en; http://www.ncbi.nlm.nih.gov/pubmed/22130826; http://www.springerlink.com/content/q948044q362nvrt5/; http://www.springerlink.com/content/q948044q362nvrt5/fulltext.pdf; http://www.thieme-connect.de/ejournals/abstract/zfg/doi/10.1055/s-2004-831584	https://clinicalintelligence.citeline.com/trials/details/30475?qId=d4639a46-3c92-4e28-9c6a-da859c456908
300	TrialTroveID-029410	Single-blind follow-up study on the effectiveness of a symbiotic preparation in irritable bowel syndrome.	II	Completed	Asia; Europe; Western Europe	Adults; Constipation-predominant; IBS-Constipation; Mixed IBS symptoms	http://www.blackwell-synergy.com/doi/full/10.1111/j.1443-9573.2004.00176.x; http://www.blackwellpublishing.com/abstract.asp?ref=1443-9611&vid=5&iid=4&aid=6&s=&site=1; http://www.ingentaconnect.com/content/bsc/cdd/2004/00000005/00000004/art00006; http://www.ncbi.nlm.nih.gov/pubmed/15612887	https://clinicalintelligence.citeline.com/trials/details/29410?qId=d4639a46-3c92-4e28-9c6a-da859c456908
301	TrialTroveID-029340	Lactobacillus and bifidobacterium in irritable bowel syndrome: symptom responses and relationship to cytokine profiles.	II	Completed	Europe; Western Europe	Adults; Constipation-predominant; Diarrhea-predominant; IBS-Constipation; Mixed IBS symptoms	http://www.gastrojournal.org/article/S0016-5085(04)02155-9/abstract?referrer=http://www.ncbi.nlm.nih.gov/pubmed/15765388?dopt=Abstract; http://www.hepatoweb.com/pda/gastroenterology02.html; www.ncbi.nlm.nih.gov/pubmed/15765388	https://clinicalintelligence.citeline.com/trials/details/29340?qId=d4639a46-3c92-4e28-9c6a-da859c456908
302	2002089 N0285150640 N0601132664 NCT00135031 SYO-P0172 TrialTroveID-028353	A multicentre, double-blind, randomised, placebo-controlled, dose-ranging safety and efficacy evaluation of Bifidobacterium infantis 35624 in female subjects with Irritable Bowel Syndrome.	III	Completed	Americas; Europe; North America; Western Europe	(N/A)	http://www.amjgastro.com/showContent.asp?DID=23&SessionGUID=53958629-C577-4A73-9D34-CB174D4ED20B&type=toc&id=99; http://www.amjgastro.com/showContent.asp?DID=4&SessionGUID=F284842F-31A5-41D2-A942-0FB19DFA33A4&id=ajg_73472006&type=abstract; http://www.clinicaltrials.gov/ct/show/NCT00135031; http://www.ingentaconnect.com/content/bsc/ajg/2006/00000101/00000007/art00027; http://www.mbcrc.med.ucla.edu…	https://clinicalintelligence.citeline.com/trials/details/28353?qId=d4639a46-3c92-4e28-9c6a-da859c456908
303	TrialTroveID-013228	Probiotics in the treatment of irritable bowel syndrome.	II	Completed	Europe; Western Europe	(N/A)	http://www.jcge.com/pt/re/jclngastro/abstract.00004836-200407002-00014.htm;jsessionid=BZs2OzzFpOcQ4tfJz5plT3UB2vik5P23wQQcd2gdIpdkLwXRFYXr!-1254564277!-949856031!9001!-1; http://www.ncbi.nlm.nih.gov/pubmed/15220671	https://clinicalintelligence.citeline.com/trials/details/13228?qId=d4639a46-3c92-4e28-9c6a-da859c456908
304	TrialTroveID-013196	A controlled, double-blind, randomized study on the efficacy of Lactobacillus plantarum 299V in patients with irritable bowel syndrome.	III	Completed	Eastern Europe; Europe	(N/A)	http://journals.lww.com/eurojgh/pages/articleviewer.aspx?year=2001&issue=10000&article=00004&type=abstract; http://www.eurojgh.com/pt/re/ejgh/abstract.00042737-200110000-00004.htm;jsessionid=BZ2wCNn1QOqFs1Zh8ISWJao00Zu4HMHbs5HYMaf5nd5wmXYlZ1U2!-1254564277!-949856031!9001!-1; http://www.ncbi.nlm.nih.gov/entrez/query.fcgi?cmd=Retrieve&db=PubMed&list_uids=11711768&dopt=Abstract	https://clinicalintelligence.citeline.com/trials/details/13196?qId=d4639a46-3c92-4e28-9c6a-da859c456908
305	TrialTroveID-013151	A randomized controlled trial of a probiotic, VSL#3, on gut transit and symptoms in diarrhoea-predominant irritable bowel syndrome.	III	Completed	Americas; North America	Adults; Constipation-predominant; Diarrhea-predominant; IBS-Constipation; Mixed IBS symptoms	http://onlinelibrary.wiley.com/doi/10.1046/j.1365-2036.2003.01543.x/abstract;jsessionid=CEE299B26E9211CCC0748AEBDEB19CFD.d02t02; http://onlinelibrary.wiley.com/doi/10.1046/j.1365-2036.2003.01543.x/pdf; http://onlinelibrary.wiley.com/doi/10.1111/j.1365-2982.2005.00695.x/abstract;jsessionid=EDE071FB2469A129F48D712890AA12AC.d02t03; http://onlinelibrary.wiley.com/doi/10.1111/j.1365-2982.2005.00695.x/…	https://clinicalintelligence.citeline.com/trials/details/13151?qId=d4639a46-3c92-4e28-9c6a-da859c456908

## Sheet: Table2
No	Trial ID	Trial Title	Results (In Brief)	IBS Severity Score System	Quality of Life	Stool characteristics (Bristol Stool Scale)	safety	Other endpoint supplements
1	7272 NCT06960941 TrialTroveID-574646 TrioB	Evaluation of the Effect of Dietary Supplementation With Probiotics and Prebiotics on Inflammatory Processes, Motor and Cognitive Performance in Patients With Gastrointestinal Disorders.	NA	NA	NA	NA	NA	NA
2	2024518 NCT06960369 TrialTroveID-574627	Efficacy of Repeated Transcranial Magnetic Stimulation Combined With a Live Probiotic Tablet (Combined Bifidobacterium, Lactobacillus, Enterococcus and Bacillus Cereus Tablets, Live) in Diarrhea-Predominant Irritable Bowel Syndrome (IBS-D)	NA	NA	NA	NA	NA	NA
3	Basket ORAL-LYO-FMT Trial NCT06948461 ORAL-LYO-FMT TrialTroveID-572856	An Adaptive Basket Trial to Evaluate Efficacy of Lyophilized Fecal Microbiota Therapy in Management of Irritable Bowel Syndrome-diarrhea Predominant or Prevention of Recurrent Clostridioides Difficile Infection	NA	NA	NA	NA	NA	NA
4	2021-377 NCT06945302 TrialTroveID-572248	The Effect of Inulin Supplementation on Nutritional Status, Anthropometric Measurements and Bowel Symptoms in Individuals With IBS-C: RCT	NA	NA	NA	NA	NA	NA
5	CTRI/2025/03/083357 TrialTroveID-567231	A clinical study to evaluate the therapeutic efficacy of Safuf Zarishk in the management of Ishal Dimaghi (Diarrhoea dominant Irritable Bowel Syndrome)	NA	NA	NA	NA	NA	NA
6	TrialTroveID-565759	A Larger Phase IIb Study to Confirm the Efficacy of EBX-102-02 for Irritable Bowel Syndrome (IBS)	NA	NA	NA	NA	NA	NA
7	EBX-102-02-201 ISRCTN65517362 TrialTroveID-565685 TrIuMPH	A Multicentre, Randomised, Double-blind, Placebo-controlled TrIuMPH (Treating IBS with an Intestinal Microbiota Product for Health) Study to Assess the Safety, Tolerability, and Efficacy of EBX-102-02 in Patients with Moderate to Severe IBS-C and IBS with diarrhoea (IBS-D)	In this Phase II study targeting patients with moderate to severe IBS, EBX-102-02 demonstrated good safety and tolerability. In the IBS-C patient subgroup, the drug showed a trend towards clinical improvement over placebo across several key efficacy indicators, including IBS symptom severity, stool characteristics, bowel movement frequency, and abdominal pain, accompanied by positive and sustaine…	Patients with IBS-C receiving EBX-102-02 demonstrated clinically significant improvement on this score, with a trend of improvement superior to that of the placebo.	Mentioned But Not Quantified	/（This experiment did not use this endpoint as a detection indicator）	/（This experiment did not use this endpoint as a detection indicator）	Fecal characteristics: Fecal stability has been improved. Abdominal pain: The abdominal pain has improved. Gut microbiota: Scattered metagenomic sequencing showed significant changes in the composition of the gut microbiota in treated patients, becoming closer to the composition of EBX-102-02, and this change persisted during the follow-up period. Safety and Tolerability: Good tolerability, no se…
8	NCT06779214 TrialTroveID-552859 Xuyajun197673-03	Effect of Food-derived Active Components on Digestive Tract Health in Adults with Irritable Bowel Syndrome	NA	NA	NA	NA	NA	NA
9	EUCT number: 2024-518312-40-00 EudraCT Number: 2022-002257-26 TrialTroveID-551395	KF2022#1 trial: The effect of fecal microbiota transplantation on CYP enzyme activities	NA	NA	NA	NA	NA	NA
10	ChiCTR2400094199 TrialTroveID-549161	Randomized controlled clinical trial of donor-recipient matched fecal microbiome transplantation for the treatment of irritable bowel syndrome with diarrhoea.	NA	NA	NA	NA	NA	NA
11	CTRI/2024/12/077721 TrialTroveID-548835	A Double Blind, Multi-Arm, Clinical Study to Assess the Safety and Efficacy of a Gut Health Regimen for the Management of Constipation in subjects with Mild to Severe Constipation and Irritable Bowel Syndrome with Constipation (IBS-C).	NA	NA	NA	NA	NA	NA
12	ChiCTR2400093621 TrialTroveID-547590	Intervention of fecal microbiota transplantation in patients with irritable bowel syndrome: A Randomized Controlled Clinical Study	NA	NA	NA	NA	NA	NA
13	B-2210-784-004 NCT06697119 TrialTroveID-545006	Efficacy and Safety of Fecal Microbiota Transplantation in Patients with Irritable Bowel Syndrome	NA	NA	NA	NA	NA	NA
14	CTRI/2024/10/074953 TrialTroveID-541982	A Comparative Study on Efficacy and Safety of Melatonin as an Add on Therapy with Standard Treatment in Patients with Irritable Bowel Syndrome: A Randomised Open Labelled Prospective Study	NA	NA	NA	NA	NA	NA
15	IBS-dammil5 PENTA-IBS TrialTroveID-537307	A Multicenter Real-World, Single-Arm, Open-Label Study Assessing the Impact of Novel Probiotic Mixture on the Symptoms of Irritable Bowel Syndrome in Adults	NA	NA	NA	NA	NA	NA
16	2023DZKY-023-01 NCT06612411 TrialTroveID-536772	Purine Starvation Driven by Host-microbiota Maladaptation Contributes to the Pathogenesis of Irritable Bowel Syndrome	NA	NA	NA	NA	NA	NA
17	377 NCT06610188 TrialTroveID-536716	The Effect of Inulin on Intestinal Symptoms, Depression and Quality of Life in Individuals With Constipation-Predominant Irritable Bowel Syndrome	NA	NA	NA	NA	NA	NA
18	ChiCTR2400088770 TrialTroveID-533048	The efficacy of Live Combined Bifidobacterium and Lactobacillus Tablets (Golden Bifid) in the treatment of diarrhea-predominant irritable bowel syndrome:a randomized, double-blind, placebo-controlled, multicenter clinical trial	NA	NA	NA	NA	NA	NA
19	CTRI/2024/05/067532 HHCRS-HH&HPL-004/22-23 TrialTroveID-521605	Prospective Open-label and Single-Center study for evaluation of efficacy and safety of Gutbio Capsule for Irritable Bowel Syndrome and its symptoms.	NA	NA	NA	NA	NA	NA
20	ISRCTN14866272 ProXXIBS TrialTroveID-521107	The impact of probiotics on well-being during irritable bowel syndrome: a double-blind, randomised, placebo-controlled, feasibility study in female participants	Daily supplementation of Lab4 probiotics can significantly improve gastrointestinal symptoms, bowel habits, anxiety, and depression in female IBS patients, with good tolerance, and may become an adjuvant treatment option for IBS management.	The probiotic group showed a significant decrease in IBS-SSS (intergroup difference -85.0 points, p<0.0001)	Significant improvement. The anxiety and depression of patients in the probiotic group were reduced, and the avoidance of social/control behaviors due to fear of symptoms was reduced.	/	/	Anxiety and Depression: The scores for anxiety (HADS-A) and depression (HADS-D) were significantly reduced. Execution function: No significant improvement. Fecal microbiota (165 rRNA V3-V4 sequencing, analysis of alpha/beta diversity and specific bacterial genus abundance changes): There was no significant change in fecal microbiota diversity, but there were intergroup differences in abundance of…
21	ChiCTR2400085485 TrialTroveID-520760	Efficacy and safety of probiotics formula in improving diarrheal Irritable Bowel Syndrome.	NA	NA	NA	NA	NA	NA
22	APHP180583 EudraCT Number: 2019-003433-41 ICEBOAT NCT06433180 TrialTroveID-518993	A Prospective, Multi-center, Double Blind Randomized Trial of Fecal Microbiota Transplantation (FMT) Delivered by Capsule Versus Placebo in Severe Irritable Bowel Syndrome (IBS).	NA	NA	NA	NA	NA	NA
23	LebaneseUni NCT06392061 TrialTroveID-515293	Assessment of Medical and Nutritional Status Post-Probiotic Intake in Patients Diagnosed With Inflammatory Bowel Disease: A Randomized Clinical Trial	For CD patients with stable condition, a specific probiotic supplementation for 8 weeks did not change disease activity, but significantly improved quality of life, mental health, nutritional status, and body composition, suggesting that it can be used as an adjuvant treatment to improve the overall health status of patients.	/	Significant improvement. The probiotics group showed significant improvement in QOL scores in the areas of physical health, mental health, and environment; The control group only showed improvement in mental health.	/	/	Disease progression: Symptoms (abdominal pain, diarrhea, etc.), frequency of disease attacks, hospitalization rate, stool characteristics: no significant impact. There was no statistical difference between the probiotic group and the control group in terms of symptoms, frequency of attacks, hospitalization rate, etc. Nutritional status: significantly improved. Safety: Probiotics have good toleran…
24	CTRI/2024/03/064089 PROB-003-23-B.Subtilis TrialTroveID-512026	A randomized, double blind, placebo controlled, parallel, mulitcenter, phase 3 study on genetic and clinical evaluation of probiotic bacillus subtilis strain in patients with irritable bowel syndrome.	NA	NA	NA	NA	NA	NA
25	CTRI/2024/03/064023 PROB-001-23 TrialTroveID-511100	A randomized, double blind, placebo controlled, parallel, mulitcenter, phase 3 study on genetic and clinical evaluation of probiotic Akkermansia Muciniphila strain in patients with irritable bowel syndrome.	NA	NA	NA	NA	NA	NA
26	CTRI/2024/03/063981 TrialTroveID-510792	A randomized, double blind, placebo controlled, parallel, multicenter,phase 3 study on genetic and clinical evaluation of probiotic bacillus Coagulans strain in patients with irritable bowel syndrome.	NA	NA	NA	NA	NA	NA
27	NCT06297421 SZYY20240229IBS-D TrialTroveID-506935	Efficacy and Safety of Fecal Microbiota Transplantation for the Treatment of Irritable Bowel Syndrome With Diarrhea (IBS-D) and Mental Health Comorbidity in Young Adults: A Randomized, Double-blind, Placebo Controlled Study	NA	NA	NA	NA	NA	NA
28	EP-USM-122023-001 NCT06271538 TrialTroveID-505163	A Randomized Double-Blind Placebo-controlled Clinical Trial on the Efficacy of Skål Pro (Lactobacillus Plantarum 299 and Galacto-oligosaccharides) in Improving Severity of Symptoms, Stool Forms, Quality of Life and Psychological Dysfunction in Patients With Irritable Bowel Syndrome (IBS)	NA	NA	NA	NA	NA	NA
29	ChiCTR2500103969 CTR20233811 NCT06247046 SK08-301 TrialTroveID-503190	A Multicenter, Randomized, Double-blind, Placebo Controlled, Phase 3 Study to Evaluate the Efficacy and Safety of Live SK08 Powder (Bacteroidetes Fragilis) in the Treatment of Patients With Irritable Bowel Syndrome With Diarrhea (IBS-D)	NA	NA	NA	NA	NA	NA
30	2020-631 NCT06211062 TrialTroveID-500457	The Use of Directed Probiotics in ME/CFS: Myalgic Encephalomyelitis/Chronic Fatigue Syndrome	NA	NA	NA	NA	NA	NA
31	MTU-EC-IM-1-080/63 NCT06201182 TrialTroveID-499876	Efficacy of Fecal Microbiota Transplantation (FMT) in Irritable Bowel Syndrome (IBS): A Randomized, Placebo-controlled, Double-blind Study	NA	NA	NA	NA	NA	NA
32	ChiCTR2300077855 TrialTroveID-493395	Clinical Study of Fecal Microbiota Transplantation for Irritable Bowel Syndrome	NA	NA	NA	NA	NA	NA
33	DCPH-2023-03-001-K01 NCT06122558 P-ID0024/21(R) TrialTroveID-491740	Efficacy of Probiotic in Patients With Functional Constipation	NA	NA	NA	NA	NA	NA
34	03-AP-IBS NCT05990764 TrialTroveID-481676	Effects of a Combination of Polyphenol-rich Extracts, Prebiotics, and Hydrolyzed Fiber on the Quality of Life of Patients With Irritable Bowel Syndrome (IBS)	NA	NA	NA	NA	NA	NA
35	CTRI/2023/03/051167 PRPL-IBS-001-2023 TrialTroveID-479033	A Prospective, Interventional, Randomized, Parallel, Double blind, Multicenter, Placebo controlled, Clinical Study to evaluate the efficacy and safety of Bacillus Coagulans BCP92 (MTCC 25460) in adults with irritable bowel syndrome	Bacillus coagulans BCP92 has shown significant and comprehensive efficacy in improving the severity of core symptoms, global symptoms, frequency of various gastrointestinal symptoms, stool morphology, and psychological stress in IBS patients, but has no effect on systemic inflammatory marker IL-6. This probiotic exhibits excellent safety.	The IBS-SSS score of the experimental group (probiotic group) significantly decreased from baseline (severe) to the end of treatment (EOT) to a mild level (341.10 ± 55.49 to 138.60 ± 49.05, p<. 001). The control group showed no significant change (297.00 ± 40.20 decreased to 281.70 ± 48.35, p=. 088). The difference between groups was extremely significant (p<. 001).	/	The consistency of stool in the experimental group significantly improved from baseline to week 12 (p<. 001), indicating a positive effect of probiotic intervention on stool morphology.	Good safety. No serious adverse events (SAEs) or treatment-related adverse events (TEAEs) were reported during the study period.	IBS Global Symptom Improvement (IBS-GIS) Effect: Positive. The IBS-GIS score of the experimental group significantly improved (from 5.26 ± 0.99 to 2.86 ± 0.70, p<. 001). Although there was a change in the control group (from 5.30 ± 1.10 to 4.86 ± 0.98, p=. 037), the degree of improvement was much smaller than that of the experimental group, and the difference between the groups was extremely sign…
36	CAP-ENEMA FMT TrialTroveID-478034	COMPARATIVE EFFICACY OF ENCAPSULATED FECAL MICROBIOTA TRANSPLANTATION (FMT) AND FMT VIA RECTAL ENEMA FOR IRRITABLE BOWEL SYNDROME (IBS): A DOUBLE-BLIND, RANDOMIZED, PLACEBO-CONTROLLED STUDY (CAP-ENEMA FMT TRIAL)	This study demonstrated that fecal microbiota transplantation through both encapsulated and rectal enema methods significantly improved symptoms and quality of life in Thai IBS patients aged 18-70 years, who met the Rome IV criteria and included various subtypes (constipated, diarrheal, mixed). Both methods showed comparable efficacy and good safety.	Effect: Positive. Compared with the placebo group, the encapsulated FMT group (170.0 ± 86.1 vs. 273.6 ± 75.1, p=0.007) and rectal enema FMT group (155.8 ± 102.6 vs. 273.6 ± 75.1, p=0.005) showed significant reductions in IBS-SSS scores after 4 weeks of treatment. There was no significant difference in the improvement of IBS-SSS between the two FMT methods.	Effect: Positive. The quality of life scores of the encapsulated FMT group (30.7 ± 4.8 vs. 24.9 ± 4.5, p=0.008) and the rectal enema FMT group (29.4 ± 4.9 vs. 24.9 ± 4.5, p=0.033) were significantly improved compared to the placebo group. There is no significant difference between the two FMT methods.	/	Effect: Good safety. The study reported adverse events such as bloating, nausea, and diarrhea, but there was no difference between the groups (including two FMT groups and a placebo group). No serious adverse events were observed throughout the entire study period.	Overall clinical response rate (proportion of patients with IBS-SSS reduction ≥ 50 points) effect: positive. The clinical response rate of the encapsulated FMT group was significantly higher than that of the placebo group (81.8% vs. 18.2%, p=0.003). The clinical response rate of the rectal enema FMT group was significantly higher than that of the placebo group (83.3% vs. 18.2%, p=0.002). There wa…
37	23-SM-05-WL-001 NCT05900752 TrialTroveID-473769	A Multi-Strain Probiotic Reduces the Frequency of Diarrhea in IBS-D Patients: A Two-Center, Randomized, Double-Blind, Placebo-controlled Study	NA	NA	NA	NA	NA	NA
38	ACTRN12623000353695 TrialTroveID-472931	A randomised controlled trial of the effect of faecal microbiota transplantation versus placebo on symptom severity for low FODMAP diet non-responder IBS patients	NA	NA	NA	NA	NA	NA
39	NCT05874830 T109/2021 TrialTroveID-471068	The Optimal Route of Fecal Microbiota Transplantation for Irritable Bowel Syndrome	NA	NA	NA	NA	NA	NA
40	ChiCTR2300071288 TrialTroveID-469504	Evaluation of intervention effect of intestinal flora transplantation on severe food intolerance-related diseases	NA	NA	NA	NA	NA	NA
41	63067022.2.0000.0119 NCT05819281 TrialTroveID-466858	Efficacy of a Probiotic Blend to Reduce Gastrointestinal Symptoms and Improve Quality of Life in Patients Diagnosed With Irritable Bowel Syndrome	NA	NA	NA	NA	NA	NA
42	4474 NCT05803980 TRAMIR TrialTroveID-465459	Gut Microbiota Transplantation in Irritable Bowel Syndrome Patients Without Constipation: A Single Center Randomized Controlled Clinical Trial	NA	NA	NA	NA	NA	NA
43	4475 NCT05803993 TRAMIR-S TrialTroveID-465458	Gut Microbiota Transplantation in Irritable Bowel Syndrome Patients With Constipation: A Single Center Randomized Controlled Clinical Trial	NA	NA	NA	NA	NA	NA
44	22-005385 NCT05776914 PRAGMAT TrialTroveID-462778	Efficacy and Safety of Proteolytic Activity-Guided Fecal Microbiota Transplantation for Irritable Bowel Syndrome (PRAGMAT Trial)	NA	NA	NA	NA	NA	NA
45	B2022-507R ChiCTR2400079996 NCT05740319 TrialTroveID-461311	Efficacy and Safety Evaluation of Fecal Microbiota Transplantation in Irritable Bowel Syndrome	NA	NA	NA	NA	NA	NA
46	ADM/CTB2022TN102 NCT05754177 TrialTroveID-461160	Evaluating the Safety and Efficacy of a Probiotic on IBS Symptom Severity in Adults With Diarrhoea-predominant Irritable Bowel Syndrome	NA	NA	NA	NA	NA	NA
47	CTRI/2023/01/048644 TrialTroveID-460381	A prospective, randomized, double-blind, placebo-controlled parallel-group clinical trial to evaluate the effects of a Bacillus coagulans-based product in patients with IBS-Diarrhea	NA	NA	NA	NA	NA	NA
48	GAB-IBSPED NCT05737277 TrialTroveID-459665	Bifidobacterium Adolescentis PRL2019 in Pediatric Irritable Bowel Siyndrome: a Randomized Controlled Trial	This study demonstrates that for children aged 4-17 years who meet the Rome IV diagnostic criteria for various subtypes of IBS, taking Bifidobacterium adolescentis PRL2019 daily for 12 weeks can safely and effectively alleviate abdominal pain symptoms, improve quality of life, and help normalize bowel habits in constipated patients.	The proportion of patients who achieved complete remission (defined as IBS-SSS total score<75): The complete remission rate in the BA group was 52.8% (19/36), significantly higher than the placebo group's 19.4% (7/36), p=0.003. This directly proves its superiority in relieving overall abdominal pain symptoms.	/	The proportion of normal stool (BSC type 3-4) in the BA group significantly increased from baseline 25% to 58.3% at the end of treatment (p=0.004). The improvement was particularly significant in patients with baseline constipation type C (IBS-C).	Throughout the 12-week treatment period, neither the BA group nor the placebo group reported any adverse events, demonstrating good safety and tolerability.	The total IBS-SSS score showed significantly greater improvement in the BA group compared to the placebo group at Week 8 (p=0.016) and Week 12 (p=0.001). Abdominal Pain Intensity Score (PIS): The BA group showed significantly greater improvement compared to the placebo group at Week 8 (p=0.004) and Week 12 (p=0.001). Abdominal pain frequency score (PFS): The BA group showed significantly greater …
49	Kalisz 2023-02 NCT05731232 TrialTroveID-459197	Effects of Vivatlac Synbiotic in Patients With Irritable Bowel Syndrome - A Randomized, Double-Blind, Placebo-Controlled Clinical Trail	For adult patients aged 18-65 with moderate to severe IBS (including all subtypes), taking the nine strains of Syngentes daily for 12 weeks can significantly improve abdominal pain, bloating, bowel habits, and quality of life safely and comprehensively, and the efficacy increases with prolonged treatment time.	The total score of IBS-SSS in the Heshengyuan group significantly decreased from baseline. The response rate of the synbiotics group was as high as 98%, while the placebo group only had a response rate of 14%, based on a decrease of ≥ 50 points from baseline after 12 weeks of treatment. The improvement of the Heshengyuan group was significantly better than that of the placebo group (p<0.05).	/	For patients with diarrhea type (IBS-D): After 12 weeks of treatment, 78.1% of patients in the synbiotics group showed improvement in stool consistency to normal or constipated type (BSC ≤ 4), compared to only 2.7% in the placebo group. For constipated patients (IBS-C): After 12 weeks of treatment, 96.2% of patients in the synbiotics group showed improvement in stool consistency to normal or diar…	Two patients in the synbiotic group reported transient and mild headaches, with no other adverse events. No adverse events were reported in the placebo group, indicating the synbiotic demonstrated good safety.	IBS Global Improvement Scale (IBS-GIS): After 12 weeks of treatment, 52.5% of patients in the Synergetic group reported improvement of ≥ 3 points (defined as responders), and 89.1% of patients reported improvement of ≥ 2 points. The IBS-GIS score of the placebo group did not show significant changes throughout the entire trial period. The improvement of the Heshengyuan group was significantly bet…
50	CTRI/2023/01/049077 TrialTroveID-457209	A Double Blind Randomized Control Trial of Multi-Strain Probiotics (Lactogut) in Patients with Irritable Bowel Syndrome	NA	NA	NA	NA	NA	NA
51	NCT05565612 SII.PROB TrialTroveID-451343	Randomized, Double-blind, Placebo-controlled Clinical Trial to Evaluate the Effect of a Probiotic Mixture on Signs and Symptoms of Irritable Bowel Syndrome	NA	NA	NA	NA	NA	NA
52	3291 Bifidice01 NCT05663060 TrialTroveID-451263	Evaluation Study of the Intestinal Microbiota and Quality of Life in Patients Suffering From Irritable Bowel Syndrome Treated With Bifidice	NA	NA	NA	NA	NA	NA
53	NCT05652621 TrialTroveID-450526	Clinical Efficacy and Mechanism of Probiotics in the Adjuvant Treatment of Ulcerative Colitis and Irritable Bowel Syndrome	NA	NA	NA	NA	NA	NA
54	TrialTroveID-446633	A Safety, Efficacy And Placebo-controlled Phase 2b Study of OM-002 In Patients With The Constipation Dominant Form Of Irritable Bowel Syndrome	NA	NA	NA	NA	NA	NA
55	jRCTs031210343 TAILOR-IBS study TrialTroveID-442628	Validation of the Effect of Individualized Supplement Intake on Subjective Severity in Patients with Irritable Bowel Syndrome: An Open-Label Non-Randomized Single Group Study	For patients with irritable bowel syndrome of diarrhea type (IBS-D) and constipation type (IBS-C), a 4-week personalized probiotic/prebiotic supplement based on individual microbiota can safely and significantly alleviate overall symptoms, abdominal pain, and bloating, and improve quality of life, but the effect on mixed type (IBS-M) patients is unclear.	All patients: The total score significantly decreased from baseline by 38.0 points (95% CI: -53.6, -22.4; p<0.001). Subgroup analysis: IBS-D patients: significantly decreased -44.5 points (p=0.004). IBS-C patients: significant decrease -51.2 points (p=0.002). IBS-M patients: decreased by -20.0 points, without reaching statistical significance (p=0.47). "	/	/	27.6% of patients reported adverse events, but the majority were mild and unrelated to the study intervention (such as COVID-19 infection). Only one serious adverse event occurred (hospitalization due to COVID-19), and the researchers determined no causal relationship with the study intervention. No deaths related to the intervention occurred.	IBS-SSS sub item rating: Abdominal pain intensity: significantly improved in all patients, IBS-D and IBS-C groups (p<0.05), with no significant improvement in the IBS-M group. Abdominal pain frequency: There was no significant improvement in all groups. Abdominal distension: significantly improved in all patients, IBS-D and IBS-C groups (p<0.05), with no significant improvement in the IBS-M group…
56	22-003898 NCT05538247 TrialTroveID-442195	Effects of Saccharomyces Boulardii CNCM I-745 on Intestinal Barrier Function	NA	NA	NA	NA	NA	NA
57	CCMRE-phA-22-11 NCT05523427 TrialTroveID-441421	Two Lactobacilli Strains as Adjuvant Therapy in the Management of Irritable Bowel Syndrome: A Randomized Clinical Trial	NA	NA	NA	NA	NA	NA
58	C-005 NCT05509725 TrialTroveID-440259	Efficacy and Safety of a Probiotic Formulation in Adults With Irritable Bowel Syndrome With Diarrhea (IBS-D): A Multicenter, Randomized, Prospective, Placebo-Controlled, Double-Blind, Phase IV Clinical Study	NA	NA	NA	NA	NA	NA
59	FMT-PI-IBS NCT05461833 TrialTroveID-437198	Fecal Microbiota Transplantation in Patients With Post-infection Irritable Bowel Syndrome: a Randomized, Clinical Trial	For adult patients with diarrhea associated post infectious irritable bowel syndrome (PI-IBS-D), a single colonoscopy fecal microbiota transplantation showed an overall improvement in clinical symptoms, fatigue, and quality of life comparable to 4-week standard drug treatment during a 12 week observation period, but had a greater advantage in correcting gut microbiota dysbiosis.	After 12 weeks of treatment, both groups of patients showed a significant decrease in IBS-SSS scores compared to baseline (FMT group: 306.56 ± 55.72 decreased to 179.80 ± 26.1, p<0.001； Standard treatment group: 309.37 ± 56.73 decreased to 189.17 ± 25.80, p<0.001）。 However, there was no statistically significant difference in scores between the two groups at 12 weeks (p=0.705 between groups). The…	After 12 weeks of treatment, both groups of patients showed a significant improvement in their quality of life scores compared to baseline (p<0.001). However, there was no statistically significant difference in the degree of improvement between the two groups (p=0.948 between groups). The quality of life did not show significant improvement at 2 and 4 weeks of treatment, but only showed a signif…	/	/	Endpoint 1: Treatment response rate (IBS-SSS score decrease ≥ 50 points) Effect: After 12 weeks of treatment, 19 out of 29 patients (65.5%) in the standard treatment group met the response criteria, while 20 out of 30 patients (66.7%) in the FMT group met the response criteria. There was no significant difference in response rates between the two groups (p=0.572). Endpoint 2: Fatigue level (FAS s…
60	22-03-0280 NCT05451433 TrialTroveID-436755	The Effect of Saccharomyces Boulardii in Clinical Presentation and Quality of Life Patient With Inflammatory Bowel Syndrome	NA	NA	NA	NA	NA	NA
61	TrialTroveID-432885 UMIN000042783	Effects of Consumption of the Test Food on Bowel Movement: A Randomized Double-Blind Placebo-Controlled, Parallel-Group Trial	For healthy adults with mild constipation, daily intake of supplements containing at least 50mg (approximately 1.0 × 10 ^ 10 CFU) of Lactococcus cremoris FC can effectively increase bowel frequency and stool volume within 4 weeks; At a dose of 75mg, it can also improve fecal characteristics, regulate gut microbiota, and enhance specific immune cell levels (such as initial T cells).	/	/	/	/	Endpoint 1: Frequency of defecation (times/week) Effect: In all test groups (50mg, 75mg, 100mg FC), the defecation frequency (days/week and times/week) was significantly higher in the third and fourth weeks of treatment than in the placebo group (p<0.05). Endpoint 2: Fecal volume Effect: In all test groups, there was a significant increase in fecal volume after intake of the supplement (p<0.05). …
62	IRCT20190404043159N5 TrialTroveID-432749	Evaluation of the effectiveness of adding probiotic / prebiotic combination to the usual treatment on the severity of depressive symptoms and irritable bowel syndrome	NA	NA	NA	NA	NA	NA
63	CPIFGD NCT05366335 TrialTroveID-431703 XJTU1AF2022LSK-205	Value of Colonoscopic Probiotics Infusion in Patients With Functional Gastrointestinal Disease: a Prospective Randomized Controlled Study	NA	NA	NA	NA	NA	NA
64	1480/2021 FinFMT-IBS NCT05361785 TrialTroveID-431440	Fecal Microbiota Transplantation for Irritable Bowel Syndrome Associated Food Intolerance	NA	NA	NA	NA	NA	NA
65	ADM/211001/BLE/IBS CTRI/2022/04/041875 NCT05339243 TrialTroveID-430197	Evaluating the safety and efficacy of the probiotic Bifidobacterium longum ES1 and the post biotic heat-treated Bifidobacterium longum ES1 (HT-ES1) on IBS symptom severity in patients with diarrhoea predominant Irritable Bowel Syndrome	For adult patients with diarrhea predominant irritable bowel syndrome (IBS-D), daily supplementation of probiotic Bifidobacterium longum CECT 7347 or its heat inactivated derivative for 12 weeks can significantly reduce symptom severity, improve stool consistency and quality of life, alleviate abdominal pain and anxiety, and is safe to tolerate.	Compared with placebo, the changes in IBS-SSS total score from baseline to days 28, 56, and 84 in the ES1 probiotic group and HT-ES1 progeny group were statistically significant (p<0.0001). On the 84th day, the ES1 group decreased by an average of 173.70 points (± 75.60), the HT-ES1 group decreased by an average of 177.60 points (± 79.32), while the placebo group only decreased by 60.44 points (±…	On the 84th day, the improvement in the total IBS QoL score of the ES1 group and HT-ES1 group compared to baseline was significantly greater than that of the placebo group (ES1:+19.54 points, HT-ES1:+24.80 points, placebo: -5.74 points), p < 0.0001）。 The improvement in both groups exceeded the minimum clinically significant difference (MCID) threshold of 10 points.	On the 84th day, the average number of days with normal bowel movements (BSFS types 3, 4, and 5) per week in the ES1 and HT-ES1 groups was significantly higher than that in the placebo group (ES1: 4.63 days, HT-ES1: 4.36 days, placebo: 2.55 days), p < 0.0001）。 At the same time, the average number of days with loose stools (BSFS types 6&7) per week in both groups decreased significantly from basel…	The vital signs, liver function (ALT, AST, ALP), and renal function (creatinine) indicators of each group remained stable throughout the study period, with no significant clinically significant changes. Adverse events (AEs) were mild and had a low incidence rate (9 cases in the ES1 group, 7 cases in the HT-ES1 group, and 6 cases in the placebo group), with no reports of serious adverse events (SA…	Endpoint 1: Response rate analysis Effect (30% reduction in abdominal pain): On day 84, 90.63% of participants in the ES1 group and 88.06% of participants in the HT-ES1 group met this standard, significantly higher than the placebo group's 28.79% (p<0.0001). Effect (IBS-SSS reduced by 50 points): On day 84, 93.75% of participants in the ES1 group and 91.04% of participants in the HT-ES1 group met…
66	ChiCTR1900024924 TrialTroveID-423269	A clinical study for the effect of the fecal microbiota transplantation on the treatment of the Irritable Bowel Syndrome combined with anxiety or depression	Fecal microbiota transplantation (FMT) can effectively alleviate intestinal symptoms, improve stool consistency, and significantly reduce anxiety and depression levels in patients with diarrhea predominant irritable bowel syndrome (IBS-D) accompanied by mild to moderate anxiety and depressive behaviors, thereby improving their quality of life.	The IBS-SSS scores of the FMT treatment group were significantly lower than those of the control group at all time points after treatment (1 week, 1 month, 2 months, 3 months). The patient's symptoms continue to alleviate with prolonged treatment time.	FMT treatment significantly improved the quality of life of patients. Compared with the control group, the IBS-QOL score of the FMT group showed significant improvement at 1, 2, and 3 months after treatment.	FMT significantly improved stool consistency. After treatment, the stool type of many patients in the FMT group improved from baseline 5-7 (loose stool) to 3 or 4 (normal), and there were no more type 7 stools (watery stool) in the FMT group at 2 and 3 months after completion of treatment.	/	Endpoint 1 (Hamilton Anxiety Scale, HAM-A): FMT treatment significantly alleviated patients' anxious behavior. Compared with the control group, the HAM-A score of the FMT group showed significant differences after one week of treatment, and this difference persisted in the follow-up of 1, 2, and 3 months. Endpoint 2 (Hamilton Depression Rating Scale, HAM-D): FMT treatment significantly alleviated…
67	IRCT20210817052219N1 TrialTroveID-422751	The effect of colonoscopy preparation and probiotic consumption on the severity of functional constipation of the gastrointestinal tract (functional constipation and irritable bowel syndrome with constipation pattern)	NA	NA	NA	NA	NA	NA
68	IMA-FMT-MDD/IBS-2020 NCT05174273 TrialTroveID-421764	Understanding the Neurocognitive Effects of Fecal Microbiota Transplantation in Major Depressive Disorder Patients With and Without Irritable Bowel Syndrome	NA	NA	NA	NA	NA	NA
69	IBS-Bb-RCT jRCTs021210038 TrialTroveID-419213	Efficacy of Bifidobacterium Agent on Patients with Irritable Bowel Syndrome: A Randomized Controlled Trial (IBS-Bb-RCT)	In patients with irritable bowel syndrome (IBS), probiotic preparations did not significantly improve overall symptom scores, but in the diarrhea subtype, they effectively reduced abdominal pain and bloating, and lowered plasma stress hormone cortisol levels.	Compared with the placebo group, the total score of IBS severity index in the Bifidobacterium group decreased (intergroup difference -14.7, 95% CI: -55.6, 26.1), but the difference did not reach statistical significance (p=0.4739).	Not reported in the results	Not reported in the results	/	STAI State Trait Anxiety Scale score, SDS Self Rating Depression Scale score, Daily bowel movements: Specific results have not been disclosed. Endpoint 1 (secondary endpoints: abdominal pain, bloating, and anxiety scores): In the IBS-D subgroup, the weekly abdominal pain and bloating scores in the Bifidobacterium group were significantly lower than those in the placebo group (abdominal pain: inte…
70	2016/1914 NCT05088434 TrialTroveID-416625	Comparison of the Fecal Microbiota Transplantation and ACHIM Suspension for Manipulating the Gut Microbiota in Patients With Irritable Bowel Syndrome	NA	NA	NA	NA	NA	NA
71	CT/NB/120/2020/PR-SS NCT05064930 TrialTroveID-415230	Assessment of the Efficacy of Single-strain Probiotics in Patients With Irritable Bowel Syndrome - a Randomized Double-blind Placebo-controlled Study	In adult patients with moderate to severe irritable bowel syndrome (IBS), a 12 week supplementation of animal Bifidobacterium BI040 or Bacillus coagulans BC300 single strain therapy is safe and well tolerated, showing sustained efficacy during follow-up after intervention, significantly improving overall symptom improvement rates, and having strain specific benefits (animal Bifidobacterium is mor…	During the 12 week intervention period, the total IBS-SSS scores of all groups (including the placebo group) significantly decreased (p<0.001), but the difference between the two probiotic groups and the placebo group did not reach statistical significance. However, at the 16th week follow-up after 4 weeks of intervention, compared with the placebo group, 43.8% (p=0.038) and 52.9% (p=0.005) of pa…	/	In the sixth week of intervention, the proportion of patients reporting normal stool characteristics in the animal bifidobacteria group and the coagulation bacillus group was significantly higher than that in the placebo group (52.2% vs 12.1%, p=0.002; 40.7% vs 12.1%, p=0.015). In addition, only the proportion of constipated patients in the animal bifidobacteria group was significantly lower than…	There was no significant difference in the proportion of patients reporting adverse events between the probiotic group and the placebo group, indicating good tolerance to probiotics. The average duration of adverse events in the animal bifidobacteria group was significantly shorter than that in the placebo group and the Bacillus coagulans group (p=0.05, p=0.042).	Endpoint 1 (primary endpoint: IBS-SSS pain intensity sub item): There was no significant difference between the probiotic and placebo groups at weeks 4, 8, and 12 of the intervention. However, at the 16th week follow-up, the pain intensity score of the animal bifidobacteria group was significantly lower than that of the placebo group (25.0 vs 37.8, p=0.026). Endpoint 2 (primary endpoint: IBS-SSS …
72	CTRI/2021/08/035848 NUTRIN006 TrialTroveID-414513	A double blind, randomized, parallel group study to evaluate efficacy and safety of Probiotika off capsule against placebo in the treatment of Irritable Bowel Syndrome.	NA	NA	NA	NA	NA	NA
73	20.01.CLI Mood-01 NCT05054309 TrialTroveID-414504	A Randomized, Double-Blind, Placebo-Controlled Trial to Evaluate the Effects of Bifidobacterium Longum NCC3001 on Intestinal and Psychological Symptoms in Subjects With Irritable Bowel Syndrome	NA	NA	NA	NA	NA	Primary endpoint (psychological symptoms - total score of HADS) Secondary endpoint 1 (HADS-D depression score) Secondary endpoint 2 (HADS-A anxiety score) Secondary endpoint 3 (DASS-21) Secondary endpoint 4 (PSS) Secondary endpoint 5 (IBS-SSS pain severity) Secondary endpoint 6 (IBS-SSS pain frequency) Secondary endpoint 7 (IBS-SSS abdominal distension severity) Secondary endpoint 8 (satisfaction…
74	Bimis study jRCTs031200327 TrialTroveID-414369	Effect of Bifidobacterium on intestinal microinflammation and irritable bowel syndrome-like symptoms (Bimis study)	NA	NA	NA	NA	NA	Changes in fecal calprotectin concentration NA (no data available) Changes in intestinal permeability NA (no data available) Changes in inflammatory biomarkers NA (no data available) Changes in short chain fatty acids NA (no data available) Changes in blood test indicators NA (no data available) CDAI score change NA (no data available) Changes in Gastrointestinal Symptom Score NA (No Data) SF-8 s…
75	CT/NB/110/2019/PR-MS-PS IBS-Plus NCT05013060 TrialTroveID-411880	An Assessment of the Efficacy of Microencapsulated Sodium Butyrate and a Probiotic Mixture in Patients With Irritable Bowel Syndrome - a Randomized Double-blind Placebo-controlled Study	In adult patients with irritable bowel syndrome (including diarrhea type, constipation type, and mixed type), a 12 week treatment with a mixture of microencapsulated sodium butyrate, multi strain probiotics, and short chain oligofructose is safe and effective. It can improve symptom relief rate early and continuously, reduce symptom deterioration, and significantly alleviate urgency.	Although the total IBS-SSS score of both groups of patients significantly decreased from baseline, there was no significant difference in the improvement rate of the total score and each sub item (pain intensity, pain frequency, bloating, bowel dissatisfaction, quality of life impact) score (defined as a score decrease of ≥ 50%) between the biologics group and the placebo group at weeks 4, 8, and…	The quality of life scores of both groups of patients improved compared to baseline at the 4th and 12th week of intervention, but there was no significant difference between the groups.	Throughout the entire study period, there was no significant difference in daily bowel movements and stool consistency between the two groups of patients. "	There was no significant difference in the incidence and absolute prevalence of adverse events such as headache, dizziness, nausea, heartburn, and abdominal distension between the biologics group and the placebo group, indicating good tolerance of the mixture.	Endpoint 1 (primary endpoint: complete symptom relief, IBS-AR): At week 4 of intervention, the proportion of patients in the biologics group reporting "complete symptom relief" was significantly higher than that in the placebo group (64.7% vs. 42.0%, p=0.023). There was no statistically significant difference between the two groups in weeks 8 and 12. Endpoint 2 (primary endpoint: overall symptom …
76	C1674 EPORE NCT04997057 TrialTroveID-410902	Effect of a Mixture of Probiotics (Lactibiane Reference) in Patients With Irritable Bowel Syndrome Predominantly Constipation and Assessment of a Potential Biomarker (Resolvin D1): an Exploratory Study	NA	NA	NA	NA	NA	Changes in abdominal pain severity (IBS-SSS abdominal pain domain): NA (no data available). Changes in abdominal pain days (IBS-SSS abdominal pain days domain): NA (no data available). Changes in abdominal distension severity (IBS-SSS abdominal distension domain): NA (no data available). Change in satisfaction with bowel habits (IBS-SSS bowel satisfaction domain): NA (no data available). Overall …
77	NCT04950296 TrialTroveID-408202 UAS201003/LPLANTARUMUALP05IBS	A Randomized, Double-blind, Placebo-controlled, Parallel Group Study of the Efficacy and Safety of L. Plantarum UALp-05TM in Diarrhea- Predominant-irritable Bowel Syndrome	In a randomized controlled trial targeting adult patients with diarrhea predominant irritable bowel syndrome, Lactobacillus plantarum Lpla33 significantly improved symptom severity and normalized bowel movements at doses of 1 × 10 ^ 9 or 1 × 10 ^ 10 CFU per day, with higher doses showing better efficacy and good tolerability.	Compared with placebo, both doses of Lactobacillus plantarum significantly reduced the total IBS-SSS score. On day 58, the placebo group decreased by 58.82 ± 74.75 points, the low-dose group (1 × 10 ^ 9 CFU/day) decreased by 128.45 ± 83.30 points (P<0.001), and the high-dose group (1 × 10 ^ 10 CFU/day) decreased by 156.77 ± 99.06 points (P<0.001). The decrease in the high-dose group was significa…	On the 56th day, both doses of Lactobacillus plantarum significantly improved quality of life scores compared to placebo. The placebo group increased by 4.90 ± 14.29 points, the low-dose group increased by 17.47 ± 19.54 points (P<0.001), and the high-dose group increased by 28.78 ± 23.64 points (P<0.001). The improvement in the high-dose group was significantly greater than that in the low-dose g…	On the 56th day, 62.5% of participants in the low-dose group and 88.4% in the high-dose group met the standard for fecal consistency response (a reduction of ≥ 50% in the number of days with type 6/7 diarrhea ≥ once a week), significantly higher than the 26.3% in the placebo group (P<0.001). The response rate of the high-dose group was significantly higher than that of the low-dose group (P<0.001…	/	/
78	NCT04922476 PBCT002A TrialTroveID-406275	Open Label Clinical Trial on the Efficacy of a Probiotic Strain of Bifidobacterium Longum 35624 (Alflorex) in Functional Gastrointestinal Disorders (GFRS) in Children 8 to 18 Years of Age	An open label study conducted in children and adolescents aged 8-18 with moderate to severe irritable bowel syndrome showed that daily supplementation with Bifidobacterium longum 35624 for 12 weeks significantly improved the severity of IBS symptoms and quality of life, without being affected by baseline vitamin D deficiency status.	Compared with baseline, the total score of IBS-SSS significantly decreased after 12 weeks of supplementation. The baseline was 334.4 ± 76.67, which decreased to 57.6 ± 71.26 at week 12 (p<0.0001). A significant decrease was also observed in the 6th week (104.3 ± 92.36) (p<0.0001). 96.6% of participants achieved clinically significant improvement (reduction of ≥ 50 points) by week 12.	Compared with baseline, there was a significant improvement in quality of life after 12 weeks of supplementation (p=0.02).	The study observed an increase in the proportion of "normal" (3-5 types) stool, and a decrease in the proportion of constipation and diarrhea, but there was no statistically significant difference between the visit points.	/	Changes in abdominal pain days (IBS-SSS abdominal pain days domain): NA (no data available).
79	INT_TN_001 MISCEAT NCT04899869 TrialTroveID-405028	Faecal Microbiota Transplantation in Irritable Bowel Syndrome: a Randomised, Double-blind Cross-over Study Utilising Mixed Microbiota From Healthy Donors	NA	NA	NA	NA	NA	NA
80	NCT04898257 PILEJE-Lactibiane Tolerance TrialTroveID-404940	Effect of Lactibiane Tolerance®, a Multistrain Probiotic, to Treat Leaky Gut in Irritable Bowel Syndrome With Predominant Diarrhea (IBS-D) Patients: an Open-label, Single-center, Proof-of-concept, Pilot Study	NA	NA	NA	NA	NA	NA
81	NCT04890405 TMMU-DP-GI-JZ-001 TrialTroveID-404543	Clinical Comparative Study of Precision Flora Transplantation and Standardized Fecal Microbiota Transplantation in Patients With Irritable Bowel Syndrome.	NA	NA	NA	NA	NA	NA
82	CTRI/2021/04/032513 TrialTroveID-403212	A randomized, double blind, placebo controlled study to evaluate the efficacy & safety of oral probiotic -Sporlac in the management of irritable bowel syndrome	In adult IBS-C and IBS-D patients who meet the Rome IV diagnostic criteria, oral administration of 500 million CFU of Bacillus coagulans SNZ 1969 probiotic twice a day for 60 days can significantly reduce the severity of IBS symptoms, improve treatment response rates, and enhance quality of life, with good tolerability.	/	On the 30th, 60th, and 75th day of treatment, compared with placebo, the SF-8 score (a decrease in score indicating improvement in quality of life) of patients in the treatment group showed a statistically significant decrease (p<0.0001).	/	Only one adverse event (nausea and vomiting in IBS-D group patients) was reported, and the researchers determined that it was not related to the study treatment. The study suggests that the probiotic has good tolerance.	Change in satisfaction with bowel habits (IBS-SSS bowel satisfaction domain): NA (no data available). Overall assessment of symptom relief (SGA): NA (no data available).
83	ChiCTR2100047023 CTR20210772 TrialTroveID-401788 ZHIYI202101	A randomized, double-blind, placebo-controlled, multi-center, dose-exploring phase II effectiveness and safety study of SK08 Huojunsan (Bacteroides fragilis) in the treatment of diarrheal irritable bowel syndrome	NA	NA	NA	NA	NA	NA
84	NCT04798417 NL76449.041.21 NUTRIC TrialTroveID-399164	Nutrition to Relieve IBS Constipation	In adult patients with constipation predominant irritable bowel syndrome (IBS-C) who meet the Rome IV criteria, daily supplementation of arabic gum fiber (10g) for 4 weeks can significantly increase stool frequency clinically, while supplementation with probiotic BLa80 can significantly improve the overall symptom severity of IBS and increase stool frequency.	The IBS-SSS score of the probiotic BLa80 group was significantly reduced by 38.43 points (P=0.03) compared to the placebo group during the intervention period, and the proportion of clinical responders (score reduction ≥ 50 points) was significantly higher (53% vs 29%, P=0.02). There was no significant difference between the AF group and the placebo group.	Constipation related quality of life (PAC-QOL score) Effect: Compared with placebo, neither intervention group resulted in a statistically significant improvement in PAC-QOL scores. "	Compared with placebo, neither intervention group resulted in statistically significant differences in stool characteristics.	A total of 14 cases of mild to moderate adverse events (mainly gastrointestinal symptoms) that may be related to treatment were reported. Report 1 serious adverse event (hospitalization for heart failure), determined to be unrelated to the study. Both supplements have good tolerance.	Resolvin-D1 level change: NA (no data available).
85	KCT0005449 TrialTroveID-398024	Efficacy of synbiotics in old patients with irritable bowel syndrome: a randomized, double-blind, placebo-controlled trial	In elderly IBS patients aged 60 and above, daily supplementation of synbiotics containing Lactobacillus paracasei DKGF1 and cactus extract for 4 weeks can significantly improve overall IBS symptoms, abdominal pain, and psychological well-being. It is also effective in relieving abdominal pain and improving defecation symptoms in IBS-C/IBS-D subtype patients with good safety.	/	/	Among 16 patients with IBS-C or IBS-D, the response rate of the synbiotics group in improving both abdominal pain and bowel movements/frequency (85.7%) was significantly higher than that of the placebo group (22.2%) (p=0.04). Among them, the difference in response rate among IBS-C patients (n=7) was particularly significant (100% in the synbiotics group vs 0% in the placebo group, p=0.029).	Both groups did not report any adverse events during the 4-week trial period and had good tolerability.	/
86	NCT04760353 Omni Stress 1.1 TrialTroveID-397164	The Effect of a Probiotic Mixture on the Symptoms and Fecal Microbiota in Obese Patients with Irritable Bowel Syndrome, Randomised, Double-blind, Controlled Study	NA	NA	NA	NA	NA	Changes in levels of highly sensitive C-reactive protein (CRPu): NA (no data available).
87	IRCT20200915048727N1 TrialTroveID-396729	Effects of supplementation with a multi-species probiotic formulation (BioIBS®) on severity of symptoms and quality of life in patients with irritable bowel syndrome	NA	NA	NA	NA	NA	NA
88	ChiCTR2100043160 TrialTroveID-396377	A Randomized Controlled Clinical Study of Precision Transplantation Capsules, Intestinal Bacteria Transplantation Capsules and Probiotics in the Treatment of Irritable Bowel Syndrome	NA	NA	NA	NA	NA	Changes in gut microbiota (16S rRNA gene sequencing): NA (no data available).
89	183984 NCT04691544 TrialTroveID-393238	Donor Versus Autologous Fecal Microbiota Transplantation for Irritable Bowel Syndrome: a Double Blind, Placebo-Controlled, Randomized Trial	NA	NA	NA	NA	NA	NA
90	1002 NCT04677634 TrialTroveID-392506	Open Label Tolerability Study of ISOThrive Prebiotic Nectar, Maltosyl-Isomalto-oligosaccharides (MIMO), in Subjects With Constipation	NA	NA	NA	NA	NA	Change in defecation frequency: NA (no data available). Overall quality of life change (SF-12): NA (no data available).
91	MBX02/2019/P NCT04662957 TrialTroveID-391556	The Effectiveness of Multi Strain Probiotic Preparation in Patients With Diarrhea Predominant Irritable Bowel Syndrome - Randomized Double Blide Placebo Controlled Study	NA	NA	NA	NA	NA	NA
92	CEIBO01 NCT04627337 TrialTroveID-389336	Efficacy and Safety of Saccharomyces Boulardii CNCM I-745 in the Treatment of Small Intestinal Bacterial Overgrowth in Patients Suffering From Irritable Bowel Syndrome With Diarrhea	NA	NA	NA	NA	NA	Changes in medication consumption to alleviate symptoms of IBS-C: NA (no data available).
93	ACTRN12620001077954 TrialTroveID-387592 U1111-1258-4070	A Phase 1 Study to Assess Safety and Tolerability of a Live Biotherapeutic Product (SVT-1B149) in the treatment of Chronic Functional Constipation in Adult Participants	NA	NA	NA	NA	NA	NA
94	IRCT20200504047303N1 TrialTroveID-386570	A Double Blind Randomized Clinical Trail: Comparing Lactobacillus plantarum 299v with Placebo in treating irritable bowel syndrome patients	NA	NA	NA	NA	NA	Correlation between Resolvin D1 levels and severity of IBS-SSS symptoms: NA (no data available).
95	2019P-000274 NCT04598295 TrialTroveID-386163	A Randomized, Double Blind, Placebo-controlled Study to Evaluate the Impact of a Multi-strain Synbiotic on Fecal Metagenomic Stability, Gut Barrier Integrity, and Metabolic Output of the Gut Microbiota	NA	NA	NA	NA	NA	NA
96	NCT04572932 TrialTroveID-385920	Evaluation of the Use of Probiotics In Patients With Irritable Bowel Syndrome	NA	NA	NA	NA	NA	The correlation between baseline Resolvin D1 levels and probiotic supplementation response rate: NA (no data available).
97	TrialTroveID-383765	Combination of a probiotic and an antispasmodic increases quality of life and reduces symptoms in patients with irritable bowel syndrome: a pilot study	In patients with diarrhea predominant irritable bowel syndrome (IBS-D), using probiotic formula i3.1 for 6 weeks can significantly improve quality of life, abdominal pain, and stool consistency, while the combination of antispasmodics such as alverine/simethicone can further enhance these therapeutic effects.	/	/	The proportion of respondents with improved stool characteristics was 44.4% in the probiotics alone group and 57.9% in the probiotics+antispasmodics group, both significantly higher than the placebo group's 16.7% (p=0.032).	/	/
98	BIAG-CSP-034 CTRI/2020/07/026720 TrialTroveID-381673	A prospective, randomized, double-blind, placebo-controlled parallel-group clinical trial to evaluate the effects of a Bacillus coagulans-based product in patients with IBS-Diarrhea	NA	NA	NA	NA	NA	Respondent rate (composite endpoint: ≥ 30% reduction in abdominal pain and ≥ 1 increase in completely spontaneous bowel movements per week): NA (no data available).
99	TrialTroveID-381581	Improved gastrointestinal health for irritable bowel syndrome with metagenome-guided interventions	In a small, uncontrolled exploratory study, a 30 day personalized combination intervention based on metagenomic sequencing (diet, probiotics/prebiotics, etc.) was found to be associated with significant symptom relief and favorable changes in the gut microbiome of patients with irritable bowel syndrome (various subtypes, especially mixed types), but this result needs to be validated in more rigor…	/	/	/	/	/
100	CTRI/2020/07/026863 MC/PVD/PRB/19-002 TrialTroveID-381560	Multicentric, Phase IV, randomized, double blind, placebo controlled trial to assess effectiveness and safety of Lactobacillus acidophilus LA-5® and Bifidobacterium BB-12® in the treatment of Non-Constipated Irritable Bowel Syndrome in adults aged 18 years to 65 years	NA	NA	NA	NA	NA	Correlation between baseline microbiota and probiotic supplementation response rate: NA (no data available).
101	ChiCTR1800017721 TrialTroveID-380322	Bifidobacterium quadruple viable tablets (Siliankang) in the treatment of diarrhea predominant irritable bowel syndrome study on the clinical efficacy and safety of signs: a randomized, double-blind, placebo-controlled, multicenter trial	NA	NA	NA	NA	NA	NA
102	TrialTroveID-377429	Lactobacilli Supplemented with Larch Arabinogalactan and Colostrum Stimulates an Immune Response towards Peripheral NK Activation and Gut Tolerance	In patients with diarrhea predominant irritable bowel syndrome (IBS-D) who meet the Rome III criteria, a 21 day intervention with a combination of lactobacillus, arabinogalactan, and bovine colostrum can significantly improve core symptoms such as diarrhea and abdominal pain, reduce intestinal inflammatory markers, and show a trend towards regulating immune responses (such as increasing NK cell a…	/	/	/	All participants did not report any adverse events.	Tolerance of probiotic mixtures (adverse event analysis): NA (no data available).
103	AFCRO-079 NCT04422327 TrialTroveID-376668	An Open Label Study to Assess the Impact of 'COMBO' on Mood, Stress and Bowel Symptoms in Adults With Irritable Bowel Syndrome (IBS)	NA	NA	NA	NA	NA	NA
104	TrialTroveID-376087	ß-Galactooligosaccharide in Conjunction With Low FODMAP Diet Improves Irritable Bowel Syndrome Symptoms but Reduces Fecal Bifidobacteria	In adult IBS patients who meet the Rome III criteria, a 4-week low FODMAP diet combined with β - galactose oligosaccharide supplementation therapy is more effective in improving overall symptoms compared to a sham diet, but it does not avoid the reduction of beneficial gut bacteria (such as bifidobacteria) and metabolites (butyrate) caused by a low FODMAP diet.	/	/	/	/	Overall improvement impression (PGI-I): NA (no data available).
105	FIBS NCT04373304 s63269 TrialTroveID-373670	The Effect of a Low FODMAP Diet in Irritable Bowel Syndrome Patients	NA	NA	NA	NA	NA	NA
106	BFIBS NCT04364750 TrialTroveID-373307	Biomarkers of Diet-microbiota Interactions in Irritable Bowel Syndrome	NA	NA	NA	NA	NA	Satisfaction with probiotic mixtures (Likert scale): NA (no data available). "
107	2019-I-SK08-01 CTR20200394 TrialTroveID-372225	A Phase I, Single Center, Double-blind, Randomized, Placebo-Controlled, Safety and Tolerability Clinical Study of SK08 Living Bacteria Powder (Bacteroides fragilis) in Chinese Healthy Volunteers	NA	NA	NA	NA	NA	NA
108	ChiCTR2000031502 TrialTroveID-370986	Application of fecal microbiota transplantation in the treatment of refractory enteric diseases	NA	NA	NA	NA	NA	NA
109	EudraCT Number: 2019-002116-10 i3.1_IBS+SIBO NCT04316806 Probiotic_IBS+SIBO TrialTroveID-370248	Efficacy of a Probiotic Formula in Reducing Small Intestinal Bacterial Overgrowth (SIBO) in Patients With Irritable Bowel Syndrome (IBS)	NA	NA	NA	NA	NA	NA
110	CTRI/2020/02/023269 TrialTroveID-368885	Faecal microbial transplantation in patients of Irritable Bowel Syndrome:A randomized placebo controlled trial	NA	NA	NA	NA	NA	NA
111	TCTR20191211006 TrialTroveID-367995	Diversity of intestinal microbiota among Thai IBS-D patients and impact of probiotic as an adjuvant therapy	In Thai patients with diarrhea predominant irritable bowel syndrome (IBS-D) who meet the Rome IV criteria, an 8-week probiotic treatment with a combination of Lactobacillus acidophilus and Bifidobacterium bifidum did not change the overall symptom severity score, but significantly reduced bowel frequency, urgency, and mucous stools, and short-term improved abdominal pain, while selectively increa…	Total score: After 8 weeks of treatment, there was no significant difference compared to baseline (p=0.920). Abdominal pain severity: Significant improvement was observed at 4 weeks of treatment (p=0.018), but no significant improvement was observed at 8 weeks (p=0.894). The number of days with abdominal pain significantly decreased after 4 weeks of treatment (p=0.003), but there was no significa…	Quality of Life (SF-36): Body pain dimension: Significant improvement was observed after 4 weeks of treatment (p=0.003), but the improvement was not significant by week 8 (p=0.068). Other dimensions of SF-36 (physiological function, physiological function, vitality, social function, emotional function, mental health, overall health) showed no significant changes after 4 and 8 weeks of treatment. "	/	No reports of serious adverse events. However, two patients (2/19) needed to reduce their dosage due to worsening bloating after taking probiotics for four weeks.	Primary endpoint: Differences in baseline gut microbiota (IBS-D vs. healthy controls): Effect: At baseline, there was no significant difference in fecal microbiota between IBS-D patients and healthy controls. All tested bacterial populations, including Lactobacillus spp. (p=0.250) and Bifidobacterium spp. (p=0.148), showed no statistically significant differences. Secondary endpoint: Changes in g…
112	AH-IBS-005 EudraCT Number: 2009-015728-27 TrialTroveID-366123	A Double Blind, Randomised, placebo-contoled Trial to establish teh safety and efficacy of a probiotic in subjects with Irritable Bowel Syndrome	Due to the insufficient number of participants who completed the study (76 planned, only 27 actually completed), the report clearly stated that no analysis was conducted on the efficacy endpoint. In female patients with IBS who meet the Rome III criteria and have mixed symptoms, the 8-week treatment with Bifidobacterium longum 1206 cannot be evaluated for its efficacy due to low completion rates,…	/	/	/	Most moderate adverse events occurred in the placebo group, with statistically significant differences between the groups (p=0.003). All adverse events were assessed as' unrelated ',' unlikely ', or' undecidable 'to the test product, and no events were assessed as' likely' or 'definitely' related. Adverse events are mostly temporary, and patients can fully recover (p=0.950). No serious adverse ev…	/
113	NCT04236843 TrialTroveID-365775	Faecal Microbiota Transplantation (FMT) in Patients With Irritable Bowel Syndrome (IBS): Optimizing the Treatment and Its Mechanism(s) of Action	In patients with moderate to severe IBS (including IBS-D, IBS-C, IBS-M subtypes) who meet the Rome IV criteria, single or repeated 90 gram fecal microbiota transplantation via the small intestine route has a similar effect on symptom improvement in moderate and severe patients, effectively reducing symptom severity, improving quality of life, and reducing fatigue.	IBS-SSS total score: At baseline, the total score of severe IBS patients was significantly higher than that of moderate IBS patients. After FMT, the total score of severe patients in all treatment groups remained higher than that of moderate patients, but the gap narrowed at some time points (for example, the SI group and repeated SI group after 3 months, and the LI group after 6 months).	Quality of Life Score (IBS-QoL Total Score): LI group: There was no difference between severe and moderate IBS patients at all time points. SI group: At baseline and 3 months after FMT, severe patients had lower scores than moderate patients (poorer quality of life; p<0.05), but there was no difference at 6 and 12 months. Repetitive SI group: At baseline and 6 and 12 months after FMT, severe pati…	/	Mild, self limiting adverse events occurred within the first few days after FMT, including nausea (9%), abdominal pain (14%), diarrhea (16%), and constipation (20%).	FMT response rate (proportion of patients with a decrease of ≥ 50 points in IBS-SSS total score): Single colon transplantation group (LI): At 3 months after FMT, the response rate of moderate IBS patients was higher than that of severe IBS patients (p-value not directly given, but Figure 1 shows a statistical difference). At 6 and 12 months, there was no difference in response rates between the t…
114	IRCT20181231042191N1 TrialTroveID-365334	Effect of multispecies probiotic supplementation on Irritable bowel syndrome	NA	NA	NA	NA	NA	NA
115	CTRI/2019/10/021695 TrialTroveID-364358	TO INVESTIGATE THE EFFECTS OF A PROBIOTIC ENEMA FORMULATION ON GASTROINTESTINAL TRANSIT AND SYMPTOMS OF PATIENTS WITH CHRONIC DIARRHEA	NA	NA	NA	NA	NA	NA
116	6/KBE/2018 NCT04206410 TrialTroveID-364025	Evaluation of the Effectiveness of Probiotics Stabilized With Cryoprotection Technology in Patients With Irritable Bowel Syndrome - a Randomized Double-blind, Placebo-controlled Study	This Heshengyuan preparation can significantly improve overall symptoms and various specific symptoms (including bloating, bowel habits, abdominal pain, stool consistency, etc.) in adult patients with moderate to severe diarrhea predominant irritable bowel syndrome after 8 weeks of treatment, and has good tolerability.	After 8 weeks of treatment with Heshengyuan, the total IBS-SSS score decreased (Heshengyuan group change: -169.6 ± 88.7 points, placebo group: -141.8 ± 95.4 points), with a significant statistical difference compared to placebo (p=0.042). Specifically, there was a significant improvement in bloating (IBS-SS3, p=0.028) and dissatisfaction with bowel habits (IBS-SS4, with a significant difference i…	/	Evaluate through weekly telephone interviews. Compared with placebo, synbiotics treatment significantly improved diarrhea like stool (Bristol 5-7 type). The data shows that the improvement in stool consistency (tending towards normal) occurred earlier in the Heshengyuan group (week 2 vs week 5 in the placebo group), and showed statistical differences between the groups at specific analysis weeks.	The tolerance of the Heshengyuan preparation is good. During the treatment period, there was no statistically significant difference in the incidence of adverse reactions between the Heshengyuan group and the placebo group. A small number of patients reported symptoms such as nausea, headache, and rash in the early stages of treatment, but they all improved before the 8th week. "	Primary endpoint 1: IBS Overall Symptom Improvement Score (IBS-GIS) Effect: The IBS-GIS score of the Heshengyuan group was significantly higher than that of the placebo group at week 8 (visit III) (p=0.043), indicating that patients had better self-evaluation in terms of overall symptom improvement. Primary endpoint 2: Adequate relief of IBS symptoms (IBS-AR) Effect: No statistically significant …
117	2018-01-051 KCT0003831 TrialTroveID-361427	Efficacy and safety of novel probiotics in Vietnamese patients with irritable bowel syndrome: a randomized, double-blind, placebo-controlled trial	This probiotic mixture significantly improved overall symptoms and abdominal pain in non constipated irritable bowel syndrome patients in Vietnam after 4 weeks of treatment, and no adverse events were reported.	/	/	/	During the 4-week study period, neither the probiotic group nor the placebo group reported any adverse events. The probiotic mixture has good safety.	Primary endpoint: Subject Global Assessment (SGA) response rate Effect: During the 4-week treatment period, the overall response rate of the probiotic group (the proportion of patients with SGA scores ≥ 2 for more than 2 weeks in the 4-week period) was 80.8%, significantly higher than the placebo group's 45.8% (p=0.009). This indicates that probiotics are superior to placebo in improving patients…
118	ChiCTR1900027238 TrialTroveID-361202	Long-term safety and efficacy of oral fecal microbiota capsule for functional bowel disease combined with intestinal bacterial overgrowth	NA	NA	NA	NA	NA	NA
119	HJM 0492/18-R NCT04145856 TrialTroveID-360322	Efficacy of the Combination Therapy With Alverine-simeticone and i3.1 Probiotic Formula in the Quality of Life of Patients With IBS-D or IBS-M in Hospital Juarez Mexico	NA	NA	NA	NA	NA	NA
120	ChiCTR1900025627 ChiMCTR1900002568 ITMCTR1900002568 TrialTroveID-356606	Study on the correlation between IBS-D and UC damp-heat syndrome and intestinal flora based on LPDC immune activation and the intervention effect of Gegen Qinlian Decoction	NA	NA	NA	NA	NA	NA
121	2-2 EudraCT Number: 2004-002685-38 TrialTroveID-356421	Randomised controlled trial of metronidazole and probiotic preparation versus placebo in the treatment of irritable bowel syndrome	NA	NA	NA	NA	NA	NA
122	413 NCT04074421 TrialTroveID-356359	Effects of Continuous Treatment With Rifaximin and Probiotics on the Gut Microbiota of Patients With Diarrhoea-predominant Irritable Bowel syndrome-a Multicentre Controlled Study	NA	NA	NA	NA	NA	NA
123	ChiCTR1900025125 TrialTroveID-355688	A study for intestinal flora in Tibetan patients with irritable bowel syndrome	NA	NA	NA	NA	NA	NA
124	DI/18/107/03/080 NCT04053790 TrialTroveID-355255	Evaluation of the Effectiveness and Safety of Lactobacillus Fermentum and Lactobacillus Delbrueckii (Lactobacillus LB) in the Treatment of Patients With Irritable Bowel Syndrome With Predominance of Diarrhea (IBS-D)	NA	NA	NA	NA	NA	NA
125	CSUB 0137 NCT04037826 reuteri-IBS TrialTroveID-354336	Randomized Clinical Trial on the Safety and Efficacy of L. Reuteri DSM 17938 and L. Reuteri ATCC PTA 6475 in the Treatment of Moderate to Severe Irritable Bowel Syndrome in Adults. Version 1.0, CSUB 0137, 27Jun2017	NA	NA	NA	NA	NA	NA
126	TrialTroveID-354134	Is Bacillus coagulans supplementation plus low FODMAP diet superior to low FODMAP diet in irritable bowel syndrome management?	In IBS patients who meet the Rome IV criteria, an 8-week low FODMAP diet combined with Bacillus coagulans supplementation therapy is more effective than a simple low FODMAP diet in reducing overall symptom severity scores and achieving clinical improvement in the proportion of patients.	The proportion of patients with clinical improvement in the probiotic group was significantly higher than that in the placebo group (P=0.038)	Both groups showed significant improvement after treatment, but there was no statistically significant difference in the degree of improvement between the groups.	Both groups showed significant improvement after treatment, but there was no statistically significant difference in the degree of improvement between the groups.	/	The intensity and frequency of abdominal pain: Both groups showed significant improvement after treatment, but there was no statistically significant difference in the degree of improvement between the groups. Abdominal distension: Both groups showed significant improvement after treatment, but there was no statistically significant difference in the degree of improvement between the groups. Sati…
127	TrialTroveID-353134	Efficacy And Safety Of Saccharomyces boulardii CNCM I -745 In The Treatment Of Small Intestinal Bacterial Overgrowth In Patients Suffering Irritable Bowel Syndrome With Diarrhea	In patients with diarrhea predominant irritable bowel syndrome (IBS-D) in Argentina who meet the Rome III criteria and have small intestinal bacterial overgrowth (SIBO), a 15 day combination therapy of Saccharomyces boulardii CNCM I-745 and dietary recommendations showed better potential in improving SIBO indicators than dietary recommendations alone, and had good safety.	Both groups' ratings have decreased. The Blagoveshchensis yeast group decreased from 306 to 180, while the control group decreased from 300 to 203.	/	After 15 days of treatment, the proportion of patients with normal stool characteristics in the Saccharomyces boulardii group showed a trend higher than that in the control group (70.4% vs. 47.6%, p=0.07), but did not reach statistical significance.	Each group has 5 patients reporting at least 1 adverse event. One serious adverse event (control group, papillary venous inflammation) and one adverse event leading to study discontinuation (Saccharomyces boulardii group, sinusitis) were both determined to be unrelated to treatment.	Changes in Area Under the Curve (AUC) of Lactulose Hydrogen Breath Test (LHBT): After 15 days of treatment, the average change in AUC of LHBT in the Saccharomyces boulardii group (decreased from baseline) was greater than that in the control group (specific values are shown in Summary Table 1). More patients (74% vs. 57%) had a decrease in AUC, but the difference was not statistically significant…
128	FMT-Pilot NCT04014413 TrialTroveID-353118	Safety and Efficacy of Fecal Microbiota Transplantation: A Pilot Study.	NA	NA	NA	NA	NA	NA
129	NCT04011943 TFM3 TrialTroveID-353023	Study of the Effects of Fecal Microbiota Transplantation for Correction of the Physiological State of the Human Body in Norm and in Pathology	NA	NA	NA	NA	NA	NA
130	ChiCTR1900026666 TrialTroveID-352904	The Effect of Low FODMAP Diet Management in Combination with Bifidobacteria on IBS Patients in Western China: A Prospective Randomized Trial	In IBS patients in western China (Sichuan cuisine background), a 4-week low FODMAPs diet or specific probiotic supplementation can effectively improve overall symptoms and abdominal pain frequency, and the combined intervention has a positive regulatory effect on gut microbiota, but the combined treatment did not produce additional symptom improvement advantages.	Compared with baseline, the low FODMAPs diet group (improvement of 44.2%), probiotic group (improvement of 62.0%), and combination group (improvement of 40.4%) showed significant improvement in IBS-SSS total score after 4 weeks of treatment (p<. 05). Compared with the control group, there was a statistically significant difference (p<. 05) in the improvement of IBS-SSS total score between the low…	Compared with baseline, the low FODMAPs diet group, probiotic group, and combination group showed significant improvement in "life impact" scores at 2 and 4 weeks (p<. 05). However, there was no statistically significant difference in scores between the four groups at 2 and 4 weeks.	/	During the study period, no serious adverse events were observed. All intervention measures (diet and/or probiotics) have shown good safety.	Secondary endpoint 1: Severity of abdominal pain (IBS-SSS sub item) Effect: Compared with baseline, the low FODMAPs diet group, probiotic group, and combination group showed significant improvement in abdominal pain scores at 2 and 4 weeks (p<. 05). However, there was no statistically significant difference in scores between the four groups at 2 and 4 weeks. Secondary endpoint 2: Pain frequency (…
131	2018/450 NCT03986476 TrialTroveID-351545	The Effect of Two Probiotic Products on the Intestinal Barrier Function in Patients With Irritable Bowel Syndrome	In adults with moderate symptoms of Diarrhea predominant Irritable Bowel Syndrome (IBS-D), a 6-week intervention with Limonolobacillus reuteri probiotics (single or dual strain) did not significantly improve intestinal barrier function, but showed potential anti-inflammatory and short-term symptom relief effects that require larger scale research to confirm.	Compared with placebo, there was no statistically significant difference in the total IBS-SSS score between single strain (3-week p=0.710, 6-week p=0.628) or dual strain (3-week p=0.226, 6-week p=0.231) probiotic interventions.	/	The mixed effects model analysis showed that probiotic intervention had no significant "time * group" interaction effect on stool frequency (p=0.270) and characteristics (p=0.397).	/	Small Intestinal Permeability (Primary Outcome, Urinary Lactulose/Rhamnose Ratio, 6 Weeks):Compared with the placebo group, neither single-strain (p=0.689) nor dual-strain (p=0.597) probiotic intervention for 6 weeks exerted a significant effect on small intestinal permeability. Small Intestinal Permeability (Urinary Lactulose/Rhamnose Ratio, 3 Weeks):Compared with the placebo group, neither sing…
132	NCT03964103 TrialTroveID-350487	Efficacy and Colon Attachment of gQ-lab Daily for Patients With Irritable Bowel Syndrome: Randomized, Double-blind, Placebo-controlled, Parallel-group Study	NA	NA	NA	NA	NA	NA
133	NCT03941418 TrialTroveID-349142 UCDragisaMisovic1	Impact of Additional Treatment With Saccharomyces Boulardii on Quality of Life in Patients With Mild Forms of Ulcerative Colitis and Crohn´s Disease	NA	NA	NA	NA	NA	NA
134	ChiCTR1900022362 TrialTroveID-347275	Real-world research on nutritional intervention for chronic constipation	NA	NA	NA	NA	NA	NA
135	NCT03822299 TrialTroveID-342030	Effects of Faecal Microbiota Transplantation in patients with Irritable Bowel Syndrome: A randomised, double-blind placebo-controlled study.	In patients with irritable bowel syndrome (IBS), a single fecal microbiota transplantation (FMT) treatment via gastroscopy can significantly and dose dependently improve symptoms, fatigue, and quality of life at 3 months, and reshape the gut microbiota.	Overall improvement of IBS symptoms (response rate): defined as a decrease of ≥ 50 points in the total IBS-SSS score after 3 months of treatment. Compared with the response rate of 23.6% in the placebo group, the response rate in the 30g FMT group was 76.9% (p<0.0001), and in the 60g FMT group it was 89.1% (p<0.0001). This indicates that FMT can significantly and substantially improve the core sy…	Evaluate through the IBS specific Quality of Life Questionnaire (IBS-QoL) and Short Form Niping Digestive Dysfunction Index (SF-NDI). Research reports significant improvement in the quality of life of patients undergoing FMT	/	Adverse events: FMT related adverse events are mainly mild and self limiting gastrointestinal symptoms.	Secondary endpoint: Dysbiosis index (DI) and changes in gut microbiota composition: In patients receiving FMT (30g or 60g), significant changes in gut microbiota composition and improvement in microbiota dysbiosis were observed one month after treatment. Secondary endpoint: Fatigue level: measured using the Fatigue Assessment Scale (FAS). Research reports that patients who undergo FMT experience …
136	TrialTroveID-341246	A Randomized Clinical Trial of Synbiotics in Irritable Bowel Syndrome: Dose-Dependent Effects on Gastrointestinal Symptoms and Fatigue	In patients with irritable bowel syndrome (IBS) with a longer course of illness (average of about 11 years) and mainly diarrhea subtypes, high-dose synbiotics treatment for 8 weeks can significantly improve abdominal discomfort, bloating, frequency of bowel movements, and fatigue, with good safety.	/	/	/	No significant adverse drug reactions or serious adverse events were reported in the study.	Abdominal discomfort score (VAS): After 8 weeks of intervention, the score of the high-dose synbiotics group (2.0 ± 1.1) was significantly lower than that of the placebo group (5.4 ± 2.3), P=0.002 (adjusted by Bonferroni). There was no significant difference between the low-dose group and the placebo group (P=0.058). Abdominal bloating score (VAS): After 8 weeks of intervention, the score of the …
137	TrialTroveID-335863	The effect of a multispecies probiotic on microbiota composition in a clinical trial of patients with diarrhea-predominant irritable bowel syndrome	In female patients with diarrhea predominant irritable bowel syndrome (IBS-D) who meet strict symptom criteria, 8-week treatment with specific multi strain probiotics (BIO-25) did not significantly alter their gut microbiota or produce better symptom improvement than placebo, but baseline microbiota characteristics may affect individual treatment response.	/	/	Symptom responder analysis showed that among 21.6% of patients with improved stool characteristics, the proportion of Bilophila genus significantly decreased after treatment (P=0.02).	/	Primary endpoint: Composition of gut microbiota (diversity and proportion of groups): Compared with placebo, there were no significant changes in gut microbiota diversity (alpha diversity) and overall community structure (beta diversity) in patients receiving BIO-25 treatment for 8 weeks. The only change was a significant increase in the relative proportion of lactobacilli contained in probiotics…
138	BNR17_Bioneer_1 KCT0000368 TrialTroveID-334341	Effect of Lactobacillus gasseri BNR17 isolated from human breast milk on glucose tolerance(Pilot study)	In patients with irritable bowel syndrome (IBS) who are overweight or obese (BMI>23 kg/m ²), a four week high-dose (2 × 5 × 1092 × 5 × 109 CFU/day) intervention of Lactobacillus gasseri BNR17 can significantly alleviate abdominal pain and successfully colonize the intestine.	/	/	/	/	Endpoint: Change in severity score of abdominal pain Effect: Compared with the placebo group, the high-dose BNR17 group (BNR-H, 2 × 5 × 109 CFU/day) showed a significant decrease in changes in abdominal pain scores from baseline to week 4 (P=0.020). There was no significant difference between the low-dose group (BNR-L) and the medium dose group (BNR-M) and the placebo group. All groups showed sig…
139	TrialTroveID-330317	Fecal Microbiota Transplantation in Irritable Bowel Syndrome With Bloating: Results from a Prospective Pilot Study	In refractory irritable bowel syndrome (IBS) patients with diarrhea type (intermittent diarrhea) and severe abdominal distension, a single fecal microbiota transplantation (FMT) achieved sufficient relief of overall symptoms and bloating in 75% of patients after 12 weeks, and significantly improved abdominal pain, exhaust, and quality of life.	/	Compared with before transplantation, the overall quality of life of patients after FMT significantly improved (+12.9%), with statistical significance	There was no statistically significant difference in stool characteristics before and after FMT	/	Endpoint: Adequate relief of global IBS symptoms and abdominal bloating (composite primary endpoint) Effect: 12 weeks after fecal microbiota transplantation (FMT), 9 out of 12 patients (75%) reported significant relief in overall IBS symptoms and bloating. Endpoint: Abdominal Discomfort Effect: Compared with before transplantation, the overall abdominal discomfort of patients after FMT was signif…
140	K-2017-078-02 NCT03613545 TrialTroveID-329633	Efficacy and Safety of Fecal Microbiota Transplantation for Irritable Bowel Syndrome	NA	NA	NA	NA	NA	NA
141	ChiCTR1800017262 TrialTroveID-329306	A research about Bifidobacterium lactis M8 for symptoms and gut microbiota of Irritable bowel syndrome.	NA	NA	NA	NA	NA	NA
142	KCT0002906 TBC IBS-IIT TBC IBS-IIT (Ver. 2) TrialTroveID-328004	The Therapeutic Effect of a Multi-strain Probiotic on Diarrhea-Predominant Irritable Bowel Syndrome in Men: A Pilot Study.	In male patients with diarrhea predominant irritable bowel syndrome, 8-week treatment with multiple strains of probiotics significantly improved their stool consistency, abdominal discomfort, indigestion, and bloating symptoms, and effectively optimized the composition of the gut microbiota.	/	/	After 8 weeks of probiotic treatment, the patient's stool consistency significantly improved	No serious adverse events were reported in the study, and compliance was good.	Endpoint: Gastrointestinal Symptoms Questionnaire Effect: After 8 weeks of treatment, the patient's abdominal discomfort, indigestion, and bloating symptoms were significantly improved (e.g. PPS group: abdominal discomfort 5.7 ± 2.5 vs 3.1 ± 1.7, P=0.019; Dyspepsia 5.8 ± 1.3 vs 3.8 ± 1.6, P=0.006; Swelling 6.1 ± 3.7 vs 3.6 ± 1.9, P=0.008). However, there was no significant improvement in upper ab…
143	TrialTroveID-326929	A study to evaluate the health benefits of GutMagnific in patients with chronic fatigue syndrome (ME/CFS) associated with irritable bowel syndrome (IBS)	NA	NA	NA	NA	NA	NA
144	TrialTroveID-326876	A pilot study evaluating GutMagnific in patients with irritable bowel syndrome or Clostridium difficile infection	NA	NA	NA	NA	NA	NA
145	40/13/03/01/15 FMT-IBS NCT03561519 TrialTroveID-326623	FECAL MICROBIOTA TRANSPLANTATION IN THE TREATMENT OF IRRITABLE BOWEL SYNDROME	In patients with refractory irritable bowel syndrome (IBS) of various subtypes (diarrhea type, constipation type, mixed type), a single fecal microbiota transplantation (FMT) performed through colonoscopy can effectively alter the recipient's gut microbiota in the long term, but this change is not related to symptom relief.	Endpoint: Response rate of IBS symptom severity score reduction ≥ 50 points (Education IBS-SSS by 50 points) (primary endpoint) Effect: At 12 weeks after FMT (primary endpoint time point), 55% of patients in the FMT group (n=23) met the response criteria (IBS-SSS reduction ≥ 50 points). "	/	/	/	Endpoint: Bacterial richness of gut microbiota Effect: Compared with baseline, the fecal microbiota richness in the FMT group significantly increased (p<0.01), while there was no change in the placebo group. However, within the FMT group, there was no significant difference in richness between responders and non responders. Endpoint: Changes in gut microbiota composition (such as P/B ratio) Effec…
146	NCT03482765 TrialTroveID-321627 UAS/170901/PB/IBS	A Double-blind Randomized, Placebo-controlled, Parallel Group Study of the Efficacy and Safety of Probiotics (UABla-12 and DDS-1) on Digestive Health in IBS Subjects	In adult patients with irritable bowel syndrome who meet the Rome IV criteria (including constipated, diarrheal, and mixed types), a 6-week probiotic intervention with Lactobacillus acidophilus DDS-1 or Bifidobacterium lactis UABla-12 (1 × 10 ^ 10 CFU per day) can significantly reduce abdominal pain, improve overall symptom severity, and normalize stool characteristics, with the DDS-1 strain havi…	Compared with the placebo group, after 6 weeks of intervention, the total IBS-SSS scores of DDS-1 group and UABla-12 group were significantly reduced by -133.4 ± 95.19 (p<0.001) and -104.5 ± 96.08 (p<0.001), respectively. IBS-SSS sub item scores (severity of abdominal pain, duration of abdominal pain, bloating, bowel habits, impact on quality of life) Effect: After 6 weeks of intervention, compar…	After 6 weeks of intervention, only the DDS-1 group showed significant improvement in quality of life (IBS-QoL score) compared to the placebo group (p=0.016). Although there was improvement within the UABla-12 group, there was no significant difference compared to placebo.	After 6 weeks of intervention, compared with the placebo group, the DDS-1 group (p=0.002) and UABla-12 group (p=0.022) had a significantly higher proportion of patients with normal stool characteristics (BSS 3-5 types), while the proportion of constipation type (1-2 types) and diarrhea type (6-7 types) stools decreased accordingly.	No serious adverse events were reported in the study. There was no significant difference in tolerance, compliance (all close to 100%), and emergency medication use between the probiotic group and the placebo group.	Endpoint: Changes in Abdominal Pain Severity - Numerical Rating Scale (APS-NRS) (Primary Endpoint) Effect: Compared with the placebo group, after 6 weeks of intervention, the severity of abdominal pain in patients in both probiotic groups was significantly improved. L. The absolute change value of acidophilus DDS-1 group was -2.59 ± 2.07 (p=0.001), while that of B. lactis UABla-12 group was -1.56…
147	ChiCTR1800015142 TrialTroveID-320557	An Efficacy and safety of Intestinal bacteria capsule for the Treatment of Irritable Bowel Syndrome with small intestinal bacterial overgrowth.	NA	NA	NA	NA	NA	NA
148	CTRI/2018/02/011654 ICBio/CR/AETL/1118/79 TrialTroveID-319473	A Prospective, Interventional, Randomized, Double-blind and Placebo-Controlled Clinical Study to Evaluate the Efficacy and Safety of Bacillus coagulans LBSC in Subjects with Irritable Bowel Syndrome.	In mixed symptom IBS patients aged 18-65 years who meet the Rome IV diagnostic criteria, 80 day treatment with Bacillus coagulans LBSC can safely and effectively reduce the overall severity of symptoms, improve specific symptoms such as abdominal pain, bloating, and abnormal bowel movements, and enhance quality of life.	At the end of treatment, the proportion of patients reporting "asymptomatic" in the experimental group (63.16%) was significantly higher than that in the placebo group (21.05%). The decrease in symptom severity from baseline to the end of treatment in the experimental group was statistically significant (P<. 0001), while the improvement in the placebo group was not significant.	Principal component analysis showed that the experimental group showed clear improvements in quality of life parameters such as abdominal pain, diarrhea, constipation, bloating/gas, vomiting/nausea, psychological well-being cognition, and impact on daily life, while the placebo group only showed slight or no improvement, and some parameters even worsened.	The results showed that there was a statistically significant improvement in stool consistency from baseline to the end of treatment in the experimental group (P=. 0002), while there was no significant improvement in the placebo group (P=. 1989). At the end of treatment, the proportion of patients in the experimental group reporting "normal" stool consistency (63.15%) was higher than that in the …	No adverse events or serious adverse events related to the investigational drug were reported.	Endpoint: Frequency assessment of gastrointestinal symptoms (scored using a 5-point Likert scale) Effect: Compared with the placebo group, the experimental group (Bacillus coagulans LBSC) showed statistically significant improvements in multiple symptoms. Endpoint: Systemic biomarkers (hematological and biochemical indicators) Effect: No statistically significant differences were observed in all …
149	ChiCTR1800014886 TrialTroveID-318556	Effect of the probiotic on symptoms in patients with irritable bowel syndrome (IBS-D)	NA	NA	NA	NA	NA	NA
150	NCT03395626 TrialTroveID-316521	Validity and Safety of Symptom Improvement of ID-JPL934 for Abnormal Bowel Movement Such as Constipation, Diarrhea, Abdominal Pain in a Randomized, Double-blind, Placebo-controlled, Parallel-group Study	In adult patients with lower gastrointestinal symptoms (abdominal pain, bloating, etc.) but not meeting the diagnostic criteria for irritable bowel syndrome, 8-week treatment with ID-JPL934 (containing Lactobacillus acidophilus, Lactobacillus plantarum, and Bifidobacterium lactis) can safely and effectively improve overall symptoms and significantly reduce abdominal pain and bloating.	/	/	There was no statistically significant difference in the change from baseline to week 8 between the ID-JPL934 group and the placebo group (p=0.694)	No serious adverse events related to the experimental product (ID-JPL934 or placebo) were reported.	Endpoint: Overall symptom improvement by week 8 Effect: In the intention to treat analysis, the ID-JPL934 group showed significantly higher overall relief of lower gastrointestinal symptoms compared to the placebo group (p=0.016). Consistent results were also obtained in the analysis of the compliant solution set (p=0.012). Endpoint: Frequency of defecation Effect: There was no significant differ…
151	HB744 NCT03359499 TrialTroveID-313796	Impact of Bacillus Clausii Administration on Irritable Bowel Syndrome Patients - a Pilot Study	NA	NA	NA	NA	NA	NA
152	ChiCTR-INR-17013457 TrialTroveID-313179	An Efficacy and safety of Fecal Microbiota Transplantation for the Treatment of refractory Diarrhea-Predominant Irritable Bowel Syndrome	NA	NA	NA	NA	NA	NA
153	2013/1497 NCT03333291 TrialTroveID-312065	Characterisations of Microbial Community Composition and Kinetics Following Faecal Microbiota Transplantation in Patients WITH IRRITABLE BOWEL SYNDROME	In patients with diarrhea predominant IBS (including post infection and idiopathic) who meet the Rome III criteria, a single gastroscopy fecal microbiota transplantation can safely and significantly improve overall and multiple core symptoms within 3 weeks, accompanied by an increase in duodenal endocrine cell progenitor cell density and changes in gut microbiota.	Three weeks after FMT, the total score of IBS-SSS significantly decreased from baseline 326.6 ± 22.3 to 240.2 ± 33.6 (P=0.0009). Out of 12 patients, 9 (75%) showed improvement in symptoms.	/	/	No adverse events related to FMT were reported.	Endpoint: Changes in gut microbiota (fecal microbiome analysis) Effect: The study reported differences in specific bacterial signals between patients and donors before treatment. For example, in patients with IBS after infection, the signal of Streptococcus faecalis was significantly higher than that of the donor before treatment, while the signals of Streptococcus pyogenes/Escherichia coli, Acti…
154	NCT03318614 TrialTroveID-311410 USM/JEPeM/15040133	Bifidobacterium Infantis M-63 Improves Mental Health in Irritable Bowel Syndrome Developed After a Major Flood Disaster	In individuals who develop irritable bowel syndrome after major flood disasters, a three-month treatment with Bifidobacterium longum M-63 may improve their mental health by regulating the gut microbiota (reducing the Firmicutes/Bacteroidetes ratio), but the effect on core IBS symptoms is unclear.	/	In the SF-36 Quality of Life Scale, the mental health section showed improvement. In both intention to treat analysis and compliance with protocol set analysis, the probiotic group (M-63) showed significant improvement in mental health scores compared to the control group (P=0.03 and P=0.01).	/	/	Endpoint: Hospital Anxiety and Depression Scale Score Effect: In the probiotic group that met the protocol set, there was a significant improvement in anxiety scores before and after treatment (P=0.04). Endpoint: Changes in gut microbiome Effect: Compared with the control group, the ratio of Firmicutes/Bacteroidetes in the fecal microbiota of the probiotic group (M-63) was significantly reduced (…
155	CTRI/2017/07/009170 TrialTroveID-308602	A double blind, randomized, placebo-control study to evaluate the effect of Bacillus coagulans supplementation in management of symptoms of IBS	In adult patients with irritable bowel syndrome (IBS) aged 18-60 years who meet the Rome III diagnostic criteria, 8-week supplementation with Bacillus coagulans Unique IS2 probiotics can significantly improve abdominal pain, defecation frequency, stool consistency, and overall symptoms, with good safety.	After 8 weeks of treatment, the average total symptom score of the B. cogulans Unique IS2 group significantly decreased from baseline 26.4 ± 2.54 to 10.6 ± 5.26, while the placebo group decreased from 26.7 ± 2.31 to 21.5 ± 5.88 (p<0.0001).	/	After 8 weeks of treatment, 65% (36/53) of patients in the B. cogulans Unique IS2 group achieved normal stool consistency, compared to 32.72% (18/55) in the placebo group, with a significant difference (p<0.001).	During the trial, no adverse events were reported in the B. cogulans Unique IS2 group.	Primary Outcomes Abdominal Discomfort/Pain IntensityAfter 8 weeks of treatment, the mean pain score in the B. coagulans Unique IS2 group decreased significantly from the baseline of 8.2 ± 1.37 to 3.4 ± 2.08, while that in the placebo group decreased from 8.3 ± 1.25 to 6.7 ± 1.92 (p < 0.001). A total of 84.91% (45/53) of patients in the treatment group achieved a pain reduction of ≥ 50%, which was…
156	NCT03251625 No. BSMMU/2015/1011 TrialTroveID-307180	Supplementation With a Multi-strain Probiotic Formulation (Bio-Kult) in the Management of Diarrhea-predominant Irritable Bowel Syndrome - a Randomized, Double-blind, Placebo-controlled Clinical Trial	In adult patients with moderate to severe diarrhea predominant irritable bowel syndrome (IBS-D) aged 18-55 years who meet the Rome III criteria, a 16 week Bio Vault study was conducted ® Multi strain probiotic supplementation therapy can significantly improve abdominal pain, defecation frequency, overall symptom severity, and quality of life, with good tolerability.	After 16 weeks of treatment, the total IBS-SSS score in the probiotic group decreased by 223 points from baseline (from 333.0 ± 40.4 to 110.0 ± 71.8), significantly better than the decrease of 157 points in the placebo group (from 332.9 ± 42.0 to 176.0 ± 100.0) (p<0.001).	From the second month of treatment, the probiotic group showed significant improvements in the total IBS-QoL score (0-100 points, with higher scores being better) and all eight dimensions (such as daily activity interference, health concerns, food avoidance, etc.) compared to the placebo group (p<0.001). By the fifth month, the total score of the probiotic group was 72.0 ± 16.5, while the placebo…	/	During the research period, the treatment tolerance of multi strain probiotics was good, and no treatment-related adverse events were reported.	Primary Outcome Change in Severity and Frequency of Abdominal Pain (IBS-SSS)At 16 weeks of treatment and 1 month of follow-up (month 5), the abdominal pain severity score in the multi-strain probiotic group decreased by 69% from baseline (from 58.5 ± 11.1 to 18.1 ± 15.2), while that in the placebo group decreased by 47% (from 57.2 ± 10.6 to 30.2 ± 19.9), with a significant difference between the …
157	TrialTroveID-305684 UMIN000018002	Preventive effect of combination of the Lactobacillus brevis KB290 and beta-carotene on diarrhea-predominant irritable bowel syndrome-like symptoms	In healthy subjects aged 20-49 years with mild diarrhea predominant irritable bowel syndrome like symptoms, a 12 week combination of Lactobacillus brevis KB290 and beta carotene supplementation significantly improved abdominal pain intensity and bowel frequency, with effects lasting up to 4 weeks after discontinuation and good tolerability.	/	There was no significant difference in the total scores of mental health and physical health between the two groups (p ≥. 05).	The stool consistency scores of both groups (evaluated using the Bristol Stool Scale) decreased compared to baseline, but there was no significant inter group difference at any time point (p ≥. 05).	All abnormal events reported during the study period (such as constipation, cold, abdominal pain, etc.) were determined by the researchers to be unrelated to the experimental product and were temporary and occasional. A participant experienced moderate liver dysfunction during the washout period, but was determined to be unrelated to the experimental product due to the occurrence during the washo…	Primary Outcome Intensity of Abdominal PainCompared with the placebo group, the KB290 + βC group showed a significant reduction in abdominal pain intensity scores at week 13 and week 14 (Hedges’ g = -0.68 and -0.72, respectively). A similar improving trend was also observed at week 11, week 15, week 16, and week 17 (p < .1). In addition, the abdominal pain scores of the KB290 + βC group demonstra…
158	AMIRA EudraCT Number: 2016-002550-20 NCT04095988 TrialTroveID-305650	Allogeneic microbiota-reconstitution (AMR) for the Treatment of patients with diarrhea-predominant irritable bowel Syndrome (IBS-D) - the AMIRA trial	NA	NA	NA	NA	NA	NA
159	ChiCTR-COC-17011176 TrialTroveID-300252	Clinical research of effects of gut microbiota on the function of brain-gut axis	NA	NA	NA	NA	NA	NA
160	FMT-IBS study NCT03125564 TrialTroveID-300053	A Randomised, Placebo-controlled Study on Fecal Microbiota Transplantation for Patients With Irritable Bowel Syndrome With Fecal and Mucosal Microbiota Assessment.	In patients with diarrhea predominant irritable bowel syndrome (IBS-D), two fecal microbiota transplantation (FMT) treatments with a 4-week interval did not significantly reduce overall symptom score (IBS-SSS), but significantly improved bloating symptoms and was accompanied by regulation of gut microbiota composition.	Proportion of responders with>50 points decline in IBS-SSS: At week 12 of treatment, 57.1% of patients in the FMT group achieved the primary endpoint (IBS-SSS score decline>50 points), compared to 46.4% in the placebo group, with no statistically significant difference between the two groups (p=0.42).	/	/	No serious adverse events related to FMT occurred during the study period.	Improvement on abdominal bleeding: At week 12 of treatment, 72% of patients in the FMT group reported improvement in abdominal distension, significantly higher than the 30% in the placebo group (p=0.005). Changes in gut microbiota: Species and functional levels: Compared to baseline, the fecal microbiota of patients in the FMT group showed significant changes at week 12, including a decrease in b…
161	CTRI/2017/02/007810 IHS/UBL/01/15 TrialTroveID-297587	A Double Blinded Randomized Controlled Study to Investigate the Efficacy of UBLAC Supplementation Versus Placebo on Irritable Bowel Syndrome in Children between 4-12 Years.	NA	NA	NA	NA	NA	NA
162	NCT03078530 TrialTroveID-297444	Probiotic (Visbiome) for Gulf War Illness	NA	NA	NA	NA	NA	NA
163	2016_205 METC FAIS FAIS2016 NCT03074227 NL-OMON26566 NL48420.018.16 NL6100 NTR6441 TrialTroveID-297264	The FAIS-Trial: Faecal Transplantation in Adolescents With Refractory Irritable Bowel Syndrome	NA	NA	NA	NA	NA	NA
164	ChiCTR-IPR-17010411 TrialTroveID-294270	A prospective trial of colonscopic adiministration of probiotics for irritable bowel syndrome with predominant diarrhea	In patients with diarrhea predominant irritable bowel syndrome (IBS-D) aged 18-60 years who meet the Rome IV criteria, a one-time colonoscopy administration of bifidobacteria and lactobacilli combined with probiotics can significantly improve bowel frequency, overall gastrointestinal symptoms, and disease severity within 4 weeks, and regulate gut microbiota structure, with good safety.	After 4 weeks of treatment, the IBS-SSS score of the probiotic group was significantly lower than that of the placebo group (p=0.002). Compared with baseline, the probiotic group also showed a significant decrease in IBS-SSS scores in weeks 2 and 4 (p<0.05).	Compared with baseline, the probiotic group showed significant improvement in IBS-QOL scores at both week 2 and week 4 (p<0.05). However, compared with the placebo group, there was no significant difference in IBS-QOL scores between the two groups at any time point (p>0.05).	Compared with baseline, the probiotic group showed significant improvement in Bristol Stool Scale (BSS) score at week 4 (p<0.05). However, compared with the placebo group, there was no significant difference in BSS scores between the two groups at any time point (p>0.05).	Seven patients (four in the probiotic group and three in the placebo group) reported bloating, which was believed to be related to colonoscopy procedures and resolved spontaneously within six hours. No serious adverse events were recorded.	Primary Outcome Abdominal Pain (VAS Score)Compared with the baseline, the VAS score of the probiotic group decreased significantly at week 4 (p < 0.05). However, there was no significant difference in the VAS score between the two groups at any time point when compared with the placebo group (*p* > 0.05). Secondary/Other Outcomes Stool FrequencyAt week 2 and week 4 after treatment, the stool freq…
165	TrialTroveID-293178	Treatment Of Irritable Bowel Syndrome With Fecal Microbiota Transplantation: A Case Series Of 10 Patients.	NA	NA	NA	NA	NA	NA
166	H-16023499 H16023499 NCT03586622 TrialTroveID-292290	Home Monitoring of IBS Patients: Long Term Effect of Low FODMAP Diet With Re-introduction and Probiotic Treatment VSL#3 on IBS Symptoms and Gut Microbiota	A study conducted in adult patients with no comorbidities, meeting the Rome III criteria, diarrhea type or mixed type IBS showed that a low FODMAP diet based on network guidance and probiotic VSL # 3 treatment can significantly and effectively reduce the severity of IBS symptoms during a one-year management period.	After a 4-week intervention, the median reduction in IBS-SSS for low FODMAP diet (LFD) responders was -126.50 (IQR -196.75 to -76.75), and the median reduction for probiotic (VSL # 3) responders was -130.00 (IQR -2111.00 to -70.50). There was no significant difference in the effect between the two groups (P>. 99).	The median increase in quality of life for LFD responders and probiotic responders was 7 (IQR 2.75-14.20) and 3 (IQR 0-16.00), respectively, with no significant difference between the groups (P>. 99). However, linear mixed effects model analysis showed that LFD responders had significantly improved quality of life compared to baseline during the execution of LFD and the reintroduction phase.	The Bristol stool chart was used for evaluation in the study. The results showed that both LFD and probiotic responders exhibited a trend towards normalization of stool appearance towards type 4 (normal) (Figure 3E, 3F in the paper).	/	Copenhagen IBS course type: After a one-year follow-up, 42% (5/12) of LFD responders and 43% (3/7) of probiotic responders reported a change in course type to "mild, inactive course" (type A). No patients reported this type at baseline. Treatment compliance (FARS&MARS): Both LFD responders and probiotic responders showed good compliance with treatment (Figure 3D in the paper). During the reintrod…
167	2016/1129/REK NCT02953171 TrialTroveID-289990	A Randomized Controlled Clinical Trial to Investigate the Efficacy of Lacto-fermented Sauerkraut and the Probiotic E. Coli Nissle 1917 in the Treatment of Irritable Bowel Syndrome	NA	NA	NA	NA	NA	NA
168	DRKS00010941 TrialTroveID-288101	Fecal microbiota transplantation in irritable bowel syndrome: a double blind, placebo controlled trial.	NA	NA	NA	NA	NA	NA
169	BHT-II-0002 BHT-II-002 EudraCT Number:2018-001203-36 NCT03721107 TrialTroveID-287722	A Phase II Randomized, Double Blind, Placebo-controlled, Parallel Group, Multicenter Study to Evaluate the Safety and Efficacy of Repeated Oral Doses of Blautix in Adult Subjects With Irritable Bowel Syndrome (IBS) Subtypes IBS-C and IBS-D	A phase II study conducted in adult patients with moderate to severe symptoms of IBS-C and IBS-D defined according to the Rome IV criteria showed that Blautix treatment for 8 weeks showed positive efficacy signals in improving intestinal habits and reducing abdominal pain, especially in the subgroup of American patients, with significant effects and safety comparable to placebo.	/	/	/	The safety of Blautix is comparable to placebo. The most common adverse events were mild or moderate, including upper respiratory tract infection (Blautix 3.9% vs placebo 3.7%), nasopharyngitis (3.9% vs 1.1%), diarrhea (3.4% vs 1.1%), and abdominal pain (2.3% vs 2.1%). No serious adverse events related to treatment occurred.	Overall Response Rate (Primary Outcome) The assessment was conducted on overall responders (defined as cycles with ≥50% improvement in both bowel habits and abdominal pain intensity) over the 8-week treatment period. The overall response rate (ORR) was initially reported in the full analysis set (FAS, N=353). Further analysis performed in the per-protocol set (PPS, N=316) revealed positive signal…
170	TrialTroveID-287721	A Phase Ib Double-Blind, Placebo Controlled Study of Blautix in Healthy Volunteers and Patients with Irritable Bowel Syndrome	NA	NA	NA	NA	NA	NA
171	ISRCTN16562415 TrialTroveID-287394	The impact of dietary interventions for irritable bowel syndrome on luminal microbiota, symptoms, nutrient intake and quality of life: a randomised controlled trial.	A trial conducted in adult IBS patients from secondary healthcare institutions in the UK who met the Rome III criteria showed that a 4-week low FODMAP diet combined with B-GOS prebiotic treatment was superior to a sham diet in achieving sufficient symptom relief, but B-GOS did not prevent diet induced reduction of bifidobacteria.	/	/	/	/	Adequate symptom relief rate (common primary endpoint): After 4 weeks of treatment, the symptom relief rate of the low FODMAP diet combined with B-GOS group (LFD/B-GOS) (67%, 16/24) was significantly higher than that of the sham diet combined with placebo group (control group, 30%, 7/23), with an odds ratio of 4.6 (95% CI: 1.3-15.6; P=0.015). Fecal Bifidobacterium Concentration (Common Primary En…
172	Dnr: 548-16 NATRIBS NCT02875847 TrialTroveID-285053	The Effects of Human Milk Oligosaccharides on Faecal Microbiota, Gastrointestinal Symptoms, Mucosal Immunity and Barrier Function in Irritable Bowel Syndrome: a Parellell, Double-blind, Randomised, Placebo-controlled Study	NA	NA	NA	NA	NA	NA
173	ACHIM2 NCT02857257 TrialTroveID-283942	Transplantation of Anaerobic Cultured Human Intestinal Microbiota in Irritable Bowel Syndrome	NA	NA	NA	NA	NA	NA
174	2015P000211 NCT02847481 TrialTroveID-283422	A Pilot Study to Evaluate Fecal Microbiota Transplantation Engraftment in Irritable Bowel Syndrome	NA	NA	NA	NA	NA	NA
175	H-15016343 NCT02788071 TrialTroveID-279979	Effect of Fecal Microbiota Transplantation in Irritable Bowel Syndrome (IBS) - a Randomized, Double-blind Placebo Controlled Pilot Study	A randomized controlled trial conducted in adult patients with moderate to severe IBS showed that a 12 day oral fecal microbiota transplantation (FMT) treatment did not significantly improve abdominal pain, bowel frequency, or stool consistency compared to placebo during a 6-month follow-up period.	/	/	There is no significant difference. At any point during the entire study period, no statistically significant differences were found between the FMT group and the placebo group.	/	Abdominal pain score (secondary endpoint): No significant difference was observed. At any time point throughout the study period, no statistically significant difference was found between the FMT group and the placebo group. Frequency of defecation (secondary endpoint): No significant difference between groups. At any point during the entire study period, no statistically significant differences …
176	TrialTroveID-279721	A Randomized, Double-Blinded, Placebo-Controlled Trial on Effect of a Fermented Milk Product Containing Bifidobacterium lactis CNCM I-2494 in Patients With Irritable Bowel Syndrome (IBS)	NA	NA	NA	NA	NA	NA
177	ISRCTN15032219 MI.02.DS.L_2013/PROBIOPLUS 4 FOOD TrialTroveID-278994	Effects of multispecies probiotic supplementation on irritable bowel syndrome: a randomized, double-blind, placebo-controlled trial	A trial conducted in adult patients with constipation predominant irritable bowel syndrome (IBS-C) who meet the Rome III criteria showed that a 60 day oral treatment with two multi strain probiotic combinations can significantly and persistently alleviate core gastrointestinal symptoms and improve quality of life, and the probiotics can successfully colonize the intestine.	/	Health related quality of life: After 60 days of treatment, the HR-QOL total score of the probiotic F1 and F2 groups significantly decreased (i.e. improved) compared to baseline, and the degree of improvement was significantly better than that of the placebo group (P<0.001). At the end of the 30 day follow-up period, the improvement effect of the probiotic group remained unchanged, with no signif…	The Bristol scale was used for evaluation in the study, and types 3, 4, and 5 (normal) were classified as healthy. The results showed that compared with the placebo group (F3), the probiotic F1 and F2 groups significantly increased the number of stool samples with healthy characteristics.	/	IBS-C related symptoms (bloating, abdominal pain, constipation, abdominal spasms, bloating) (common primary endpoint): During the 60 day treatment period, the proportion of responders to each symptom in the probiotic F1 and F2 groups (duration of symptom relief ≥ 30% from baseline ≥ 50% intervention time) was significantly higher than that in the placebo group (F3). Specific range: F1 group 66% -…
178	CLR_11_01 CTRI/2015/12/006452 TrialTroveID-272373	A RANDOMIZED PLACEBO-CONTROLLED, MULTI-CENTER STUDY OF THE EFFECTS OF VSL#3 ON ABDOMINAL BLOATING AND SYMPTOMS ASSOCIATED WITH IRRITABLE BOWEL SYNDROME	NA	NA	NA	NA	NA	NA
179	NCT02651740 SXZ-WSD01-2015 TrialTroveID-271218	Efficacy and Safety Evaluation of Rifaximin Combined Fecal Microbiota Transplantation in the Treatment of Irritable Bowel Syndrome with Predominant Diarrhea	NA	NA	NA	NA	NA	NA
180	AFCRO-056 ISRCTN41607808 TrialTroveID-266905	Effect of a probiotic blend on bloating and colonic transit time in participants with self-reported bloating and constipation: a double-blind, randomized, placebo-controlled trial	A trial conducted in an adult population (mainly females) who self-reported bloating and constipation showed that a 2-week specific probiotic mixture supplementation treatment did not show a better effect than placebo in improving the primary endpoint of bloating, but had good safety.	/	/	/	The safety of the active group is equivalent to that of the placebo group. 38.5% of subjects in the active group reported at least one adverse event (AE), compared to 46.2% in the placebo group. Both groups did not experience any serious adverse events (SAEs) or events leading to death. Most adverse events are mild. Two subjects in the active group discontinued treatment due to adverse events (tr…	Abdominal distension composite score (primary endpoint): No significant difference. In the intention to treat (ITT) population, there was no statistically significant difference in abdominal distension scores (based on visual analog scale VAS) between the active group and the placebo group from baseline to the treatment period (difference: -0.039, 95% CI: 4.796, -4.875; p=0.987）。 The results were…
181	02122013 NCT02566876 TrialTroveID-265511	A Multicentre, Randomised, Double-Blind, Placebo Controlled, Crossover Trial On The Efficacy Of A Mixture Of Three Bifidobacteria In Children With Abdominal Pain-Associated Functional Gastrointestinal Disorders	A crossover trial conducted in children with irritable bowel syndrome (IBS) (median age 11.2 years) showed that oral treatment with a mixture of triple bifidobacteria for 6 weeks significantly achieved complete relief of abdominal pain, reduced frequency of abdominal pain, and improved quality of life. But this therapy is ineffective for children with functional dyspepsia (FD).	/	The proportion of children with IBS whose quality of life improved after taking probiotics was significantly higher than after taking placebo (48% vs. 17%, P=0.001). No significant differences were observed in children with FD.	/	/	Complete relief of abdominal pain (primary endpoint): In children with irritable bowel syndrome (IBS), a probiotic mixture containing infant Bifidobacterium M-63, Bifidobacterium brevis M-16V, and Bifidobacterium longum BB536 resulted in a significantly higher proportion of children achieving complete relief of abdominal pain compared to placebo (P=0.006). No significant differences were observed…
182	IRC/2015/protocol/24 NCT02545413 TrialTroveID-264389	Randomized,Double-blind, Placebo Controlled Trial to Study the Efficacy and Safety of Probiotics in Adult Patients With Irritable Bowel Syndrome-diarrhea Predominant (IBS-D)	NA	NA	NA	NA	NA	NA
183	TrialTroveID-259626	A multicenter, randomised, double-blind, placebo controlled, crossover trial on the efficacy of a mixture of three bifidobacteria in children with functional abdominal pain	NA	NA	NA	NA	NA	NA
184	APC053 NCT02423421 TrialTroveID-256189	Randomised Placebo Controlled Trial of Faecal Microbiota Transplantation in Irritable Bowel Syndrome	NA	NA	NA	NA	NA	NA
185	MicFFGAH2013 MicrobColonIrrFFG2013 NCT02372201 TrialTroveID-252982	Effects of Fasting and Hydro Colon Therapy Plus Probiotics on Abundance and Diversity of GI Microbiota in Intolerances and Irritable Bowel Syndrome	NA	NA	NA	NA	NA	NA
186	TrialTroveID-251079	Probiotic vs. Placebo in Irritable Bowel Syndrome:A Randomized Controlled Trial.	In patients with irritable bowel syndrome (IBS) who meet the Rome III diagnostic criteria, a 4-week study of Lactobacillus rhamnosus (Biogaia) was conducted ®） Probiotic therapy did not show a better effect than placebo in improving overall symptoms.	/	/	There was no significant difference between the two groups	/	There was no significant difference between the control group and the placebo group
187	2014-3941 NCT02328547 TrialTroveID-249475	Multicenter, Randomized, Double-blinded, Placebo-controlled Trial of Fecal Microbiota Transplantation (FMT) for Diarrhea-Predominant Irritable Bowel Syndrome (IBS-D)	NA	NA	NA	NA	NA	NA
188	NCT02011542 TrialTroveID-245543 W81XWH-10-1-0593	Probiotics (VSL #3) for Gulf War Illness	NA	NA	NA	NA	NA	NA
189	NCT02299973 TrialTroveID-221485 UGent_Gastro_001	Fecal Microbiota Transplantation in Irritable Bowel Syndrome with Bloating: a Double Blind, Placebo Controlled Randomised Clinical Trial	In patients with diarrhea type or mixed irritable bowel syndrome (IBS) characterized by severe bloating and ineffective conventional treatment, a single fresh fecal microbiota transplantation (FMT) can significantly improve overall symptoms and bloating in the short term, especially in female patients. However, the efficacy weakens over time and can be restored through re transplantation.	/	The FMT group showed an average improvement of 16% (median score increased from 32.6 to 43.1, P=0.03); There was no significant change in the placebo group.	The FMT group showed an improvement trend (median score decreased from 3.40 to 3.13, P=0.06), but did not reach statistical significance; There was no significant change in the placebo group.	/	Improvement of overall IBS symptoms: At week 12, 56% (24/43) of patients in the donor fecal microbiota transplantation (FMT) group reported symptom improvement, compared to 26% (5/19) in the placebo (autograft) group (P=0.03). Improvement of abdominal distension: At week 12, 56% (24/43) of FMT group patients reported improvement in abdominal distension, compared to 26% (5/19) of placebo group pat…
190	14PIHL MS700568_0022 NCT02213172 TrialTroveID-214048	Evaluation of the Efficacy of Two Probiotic Strains for Irritable Bowel Syndrome: an 8-Week, Randomized, Placebo-Controlled Study	NA	NA	NA	NA	NA	NA
191	LACTO01 NCT02204891 TrialTroveID-213933	A Clinical Study of the Efficacy of a Formulation of Four Probiotics in Patients with Syndrome of Intestinal Bacterial Overgrowth and Irritable Bowel Syndrome	NA	NA	NA	NA	NA	NA
192	TrialTroveID-213533 UMIN000014617	Safety and efficacy of fecal microbiota transplantation in functional gastrointestinal disorders	In Japanese patients with irritable bowel syndrome (mainly diarrhea type) who have failed conventional treatment, a single colonoscopy fecal microbiota transplantation (FMT) resulted in 60% of patients returning to normal stool consistency after 4 weeks and temporarily improving depressive mood, with good treatment safety. The abundance of bifidobacteria in donor feces may be associated with ther…	/	/	At 4 weeks after fecal microbiota transplantation (FMT), 6 out of 10 patients (60%) had their stool characteristics restored to ideal 3-4 types, meeting clinical response criteria.	No adverse events were reported throughout the entire study period.	Intestinal microbiota diversity: Four weeks after FMT, the Shannon index of gut microbiota diversity in patients significantly increased (p=0.03). In addition, the microbial diversity of responders (n=6) was significantly higher than that of non responders (n=4) after FMT (p=0.02). Psychological status: HAM-D: Four weeks after FMT, the patient's Hamilton Depression Rating Scale score significantl…
193	NCT02154867 REFIT TrialTroveID-210491	Recalibrating Intestinal Microflora in Irritable Bowel Syndrome (IBS) by Fecal Transplantation	This study was conducted in patients with moderate to severe non constipated IBS. Single colonoscopy delivered fecal microbiota transplantation significantly improved patients' quality of life and fatigue symptoms at 6 months after treatment, but the overall effect was not significant in the long term (12 months). However, the effect may be more lasting in specific subgroups (such as those withou…	/	At 6 months after treatment, the proportion of patients in the active therapy group (FMT) who achieved minimal clinically significant improvement (improvement ≥ 14 points) was 85%, significantly higher than the 61% in the placebo group (OR 3.801; 95% CI 1.309-11.042; p=0.011). However, the difference did not maintain statistical significance at the 12th month (FMT group 78% vs placebo group 61%, …	/	No serious adverse events related to fecal transplantation were found in previous reports.	Endpoint: Fatigue (assessed through the Fatigue Impact Scale) Effect: After 6 months of treatment, the proportion of patients in the group receiving active FMT therapy who achieved minimal clinically significant improvement (a reduction of ≥ 20 points in total score) (35%) was significantly higher than that in the placebo group (11%) (OR=4.398, 95% CI 1.175-16.468, p=0.020). No significant differ…
194	NCT02108119 NL46427.060.13 PRO008 TrialTroveID-206860	The Effect of Probiotics on Symptoms and Intestinal Flora in Patients with Irritable Bowel Syndrome	NA	NA	NA	NA	NA	NA
195	IRCT2013122815959N1 TrialTroveID-206444	Comparison of probiotic effect with placebo in prevention of recurrence of intestinal bacterial overgrowth in the irritable bowel syndrome patients.	NA	NA	NA	NA	NA	NA
196	2013/180 NCT02092402 TrialTroveID-205670	Fecal Microbiota Transplantation in Patients with Irritable Bowel Syndrome	NA	NA	NA	NA	NA	NA
197	BNR17(IBS)_Bioneer KCT0000969 TrialTroveID-202026	Effect of Lactobacillus gasseri BNR17 on bowel function in Irritable Bowel Syndrome with diarrhea: a randomized, double-blind, controlled study.	In summary, this study was conducted in adult patients with diarrhea predominant irritable bowel syndrome. Treatment with Lactobacillus plantarum BNR17 for 8 weeks significantly improved abdominal symptoms, quality of life, colon transit time, and regulated gut microbiota, while demonstrating good safety.	/	/	/	There were no significant differences between the two groups in terms of vital signs, whole blood cell count, liver function (AST, ALT), kidney function (BUN, creatinine), uric acid, total protein, albumin, and urine test, indicating good tolerance to BNR17.	Endpoint: Improvement of intestinal function (primary endpoint, assessed through multidimensional assessments such as IBS-QOL questionnaire) Effect: Compared with the placebo group, the BNR17 group showed significant improvements in multiple IBS-QOL items. Specifically, it includes: abdominal pain (p=0.0032), bloating (p<0.0001), satisfaction with bowel movements (p=0.0008), degree of disruption …
198	TrialTroveID-197045	A Clinical Study on the Efficacy of a Multispecies Probiotics Mixture on the IBS Symptoms and Correlation Between Change of Fecal Flora and IBS Symptoms	NA	NA	NA	NA	NA	NA
199	TrialTroveID-195942	A Clinical Follow-up Study of Fecal Microbiota Transplantation for the Treatment of Refractory Irritable Bowel Syndrome	NA	NA	NA	NA	NA	NA
200	ISRCTN02275221 TrialTroveID-194068 UKCRN ID: 14686	The impact of dietary interventions for irritable bowel syndrome on luminal microbiota, symptoms, nutrient intake and quality of life: A randomised controlled trial	One sentence summary: This study was conducted in patients with IBS (mainly diarrhea type and mixed type) who met the Rome III criteria, and found that a low FODMAP diet could effectively alleviate symptoms, while the specific combination probiotics used were ineffective; Meanwhile, the study demonstrates for the first time that fecal volatile organic compound spectra can be used for high-precisi…	Endpoint: Changes in IBS Symptom Severity Score System (IBS-SSS) - Targeting Low FODMAP Dietary Intervention Effect: Among patients receiving low FODMAP diet treatment, 80% (37/46) met the response criteria (IBS-SSS score reduction ≥ 50 points), significantly higher than the control group of 45% (21/47) receiving false dietary recommendations (p<0.001). The average IBS-SSS score improvement was s…	/	/	/	Endpoint: Prediction of treatment response by fecal volatile organic compound (VOC) spectrum Effect: Based on the baseline fecal VOC spectrum, the predictive model achieved a median classification accuracy of 100% (95% CI, 96% -99%) for low FODMAP diet responders and 89% (95% CI, 86% -92%) for probiotic responders. These models have low accuracy (about 41% -45%) in the control group (sham diet/pl…
201	D5612C00001 NCT01923428 TrialTroveID-192165	A Randomized, Double-Blind, Placebo-Controlled Study to Assess the Safety and Efficacy of AZD1722 for the Treatment of Constipation-Predominant Irritable Bowel Syndrome (IBS-C)	Tenapanor (50 mg, twice daily) significantly increased bowel frequency, improved stool consistency, and effectively reduced various abdominal symptoms, including abdominal pain, in adult IBS-C patients (average age 45.7 years, 86.8% female) who met the Rome III criteria after 12 weeks of treatment.	Compared with placebo, the Tenapanor 50 mg twice daily group showed significantly greater improvement in IBS severity score (least squares mean change) at week 12 (-1.4 vs -1.1; P=0.024).	/	Compared with placebo, the Tenapanor 50 mg twice daily group showed significantly greater improvement (least squares mean change) in stool consistency (based on Bristol Stool Form Scale score) at week 12 (2.2 vs 1.0; P<0.001).	/	Outcome: Complete Spontaneous Bowel Movement (CSBM) Responder Rate (Primary Outcome) Efficacy: Compared with the placebo group, the Tenapanor 50 mg twice-daily group had a significantly higher CSBM responder rate (defined as achieving an increase of ≥1 CSBM per week vs. baseline for ≥6 out of 12 weeks) (60.7% vs. 33.7%; P<0.001). Outcome: Composite Responder Rate (CSBM and Abdominal Pain) Efficac…
202	KF_2013 NCT01887483 TrialTroveID-189231	A Double-Blind Placebo-Controlled Randomized Clinical Trial Assessing the Effect of 2 Month Consumption of Vetal Laban Including L. Acidophilus on Functional Gastrointestinal Symptoms Among Subjects Fulfilling Rome III Criteria for IBS	NA	NA	NA	NA	NA	NA
203	N10-08-270 NCT01886781 TrialTroveID-189151	Randomised Controlled Trial: Effect of Lactobacillus Plantarum 299v on Symptoms of Irritable Bowel Syndrome	In adult IBS patients who meet the Rome II criteria, 8-week treatment with Lactobacillus plantarum 299v did not significantly improve abdominal pain or quality of life, and its effect was comparable to placebo.	/	Compared with placebo, there was no significant difference in the improvement of IBS quality of life (IBS-QoL) total score between the Lactobacillus plantarum 299v group and the control group during the 8-week treatment period (the study group decreased from 49.95 to 44.42, and the placebo group decreased from 44.72 to 32.29; P=0.687).	/	/	Endpoint: Abdominal pain severity (primary endpoint) Effect: Compared with placebo, there was no significant difference in the improvement of abdominal pain severity (evaluated by the Francis Severity Score questionnaire) in the Lactobacillus plantarum 299v group during the 8-week treatment period (the study group decreased from 259.66 to 199.13, and the placebo group decreased from 256.04 to 201…
204	1302 NCT01887834 TrialTroveID-189078	The Effect of Kyo-Dophilus 1.5 Billion on the Symptoms of Severe Irritable Bowel Syndrome	NA	NA	NA	NA	NA	NA
205	IRCT2012071010230N1 TrialTroveID-188805	Effects of Probio-Tec QUATRO-cap-4 in Patients with bloating predominant irritable bowel syndrome in a Randomized, Placebo-controlled double blind clinical trial	A 4-week multi strain probiotic (Probio Tec) was administered to Iranian adult IBS patients with abdominal distension ® Quatro-cap-4 treatment can significantly improve bloating, abdominal pain, incomplete bowel movements, and overall symptom relief rate.	/	/	/	/	Endpoint: Reduction in severity of abdominal bleeding (primary endpoint) Effect: Compared with placebo, the multi strain probiotic group showed a significantly greater reduction in abdominal distension severity score (VAS, 0-100mm) during the 4-week treatment period (change value: -13.0 vs -3.7; P < 0.01）。 End point: Reduction in severity of abdominal pain Effect: Compared with placebo, the multi…
206	IRCT201008192032N2 TrialTroveID-188801	The Effectiveness of probiotic Yogurt to Control Symptoms Related to Irritable Bowel Syndrome	In IBS patients who meet the Rome II criteria, a 4-week probiotic yogurt treatment can temporarily (mainly in the early stages of treatment) alleviate abdominal pain and bloating, but has no significant improvement effect on other symptoms such as stool characteristics, and the benefits may not be sustainable after discontinuation of the medication	/	/	Compared with regular yogurt (control group), probiotic yogurt treatment did not have a significant effect on fecal characteristics (divided into normal, hard, watery, and mucous) (there was no statistical difference between the two groups at the second and fourth week of treatment and follow-up).	/	Endpoint: Abdominal pain severity (primary endpoint) Effect: The effect changes over time. Compared with the control group, the probiotic yogurt group had a significant advantage in reducing the severity of abdominal pain during the second week of treatment (P<0.05). But at the fourth week of treatment, the difference between the two groups no longer had statistical significance (P=0.132). Two we…
207	IRCT2012080510503N1 TrialTroveID-188795	Comparison of mutaflor effect vs standard treatment on bowel habit changes in patients affected by Irritable bowel syndrome	NA	NA	NA	NA	NA	NA
208	IRCT2012080810230N9 TrialTroveID-188794	Evaluation of probiotic bio gaia effect compared with placebo on irritable bowel syndrom patients with bloating as a prodominant symptoms.	NA	NA	NA	NA	NA	NA
209	TrialTroveID-187908	Effects of a Fermented Milk Containing Kluyveromyces Marxianus B0399 and Bifidobacterium Lactis Bb12 in Patients with Irritable Bowel Syndrome: a New Effective Agent	NA	NA	NA	NA	NA	NA
210	DMED-1443-11 NCT01829932 TrialTroveID-184547	The Effect of Prebiotics on the Microbiome in Irritable Bowel Syndrome Patients: The Diet and Microbiome Study	In adult patients with various subtypes of irritable bowel syndrome who meet the Rome III criteria, a 3-week low FODMAP diet significantly improves overall symptoms and abdominal pain compared to a high FODMAP diet.	The total score of IBS Symptom Severity Score (IBS-SSS): The total score of the low FODMAP diet group significantly decreased after intervention (p<0.001), while the high FODMAP diet group showed no improvement (p=0.57). There was a significant difference between the groups (p=0.01). The proportion of responders in the low FODMAP group (symptom reduction ≥ 50%) was significantly higher (72% vs 21…	/	/	/	Abdominal pain intensity: The score of the low FODMAP diet group was significantly reduced (p<0.01), while there was no significant change in the high FODMAP group. There was a significant difference between the groups (p=0.0065). Abdominal pain frequency: The low FODMAP diet group showed a decreasing trend but not significant (p=0.07). The score of the high FODMAP diet group significantly increa…
211	TrialTroveID-180807	Probiotic supplement (lactobacillus acidophilus and bulgaricus) utility in the treatment of irritable bowel syndrome.	In patients with irritable bowel syndrome who meet the Rome III criteria, a 3-week combination of probiotics (Lactobacillus and Lactobacillus bulgaricus) and povidonium bromide treatment has been reported to improve symptoms (abdominal pain, pain intensity, pain duration, and total score) compared to using povidonium bromide alone.	/	/	/	/	/
212	IBS-2 NCT01728610 TrialTroveID-177787	Effect of Probiotic Supplement in Alleviating Functional Gastrointestinal Symptoms (IBS-2)	In adult patients with various subtypes of irritable bowel syndrome who meet the Rome III criteria, treatment with 12 weeks of Lactobacillus acidophilus NCFM probiotic supplements (10 ^ 9 or 10 ^ 10 CFU/day) did not significantly improve IBS symptoms overall compared to placebo; But in the subgroup of patients with moderate to severe abdominal pain at baseline, it can effectively alleviate abdomi…	Changes in the total score of IBS Symptom Severity Score (IBS-SS) (primary endpoint): After 12 weeks of treatment, the total score of IBS-SS in all three groups (placebo, low-dose, high-dose) significantly improved compared to baseline (P<0.001). There was no significant difference between the groups. The specific improvement values are: placebo group -44.0 ± 80.2, low-dose group -50.8 ± 82.4, hi…	After 12 weeks of treatment, the quality of life scores of all three groups improved significantly compared to baseline (P<0.001), but there was no significant difference between the groups.	The Bristol stool classification system was used in the experiment (1-2 types were constipation, 3-5 types were normal, and 6-7 types were diarrhea). The proportion of each group transitioning from constipation/diarrhea to normal stool characteristics and from normal to constipation/diarrhea was similar, with no significant difference between the treatment group and the placebo group.	Adverse events were evenly distributed among the groups. Gastrointestinal adverse events are the most common and are considered possibly related to the study product, but the incidence is similar in the placebo group and the active treatment group. A small number of serious adverse events are unrelated to the research product.	Abdominal pain (abdominal pain as an individual symptom): In the full analysis set, there was no significant difference between the groups. In the post hoc analysis, for the subgroup of patients with moderate to severe abdominal pain (visual analog scale>35/100) at baseline, the combined active treatment group (low-dose+high-dose) showed a more significant decrease in abdominal pain scores compar…
213	TrialTroveID-177031	A multicenter, randomized, double blind, placebo-controlled, three parallel arms study of new combination of probiotics, I.31 in irritable bowel syndrome-related quality of life.	NA	NA	NA	NA	NA	NA
214	TrialTroveID-173343	The effect of Lactobacillus brevis KB290 against irritable bowel syndrome: a placebo-controlled double-blind crossover trial.	In patients aged 6 years and above with various subtypes of irritable bowel syndrome that meet the Rome III criteria (including children, adolescents, and adults), a 4-week treatment with Lactobacillus brevis KB290 probiotic supplements significantly reduces the frequency of abdominal pain and watery/pasty stools compared to placebo, and beneficially alters gut microbiota composition.	/	During the period of taking the experimental capsules, the average scores of all QOL items (the lower the score, the fewer problems) decreased (i.e. improved), but the differences between each period did not reach statistical significance.	The article classified the shape of feces into water like, paste like, soft block like, etc. The frequency of appearance of watery stool and pasty stool was significantly lower during the period of taking the experimental capsule compared to the observation period before taking it	Adverse Events (AEs): No suspected adverse events related to the test capsule were observed in the study (except for IBS symptoms), and no increase in frequency of IBS symptoms such as abdominal pain or diarrhea was found.	Overall IBS symptoms: There was no significant difference between the experimental group and the control group in all observed IBS symptoms (frequency of defecation, amount of feces, color, sensation of defecation, and defecation time) at all stages. Abdominal pain frequency: During the trial capsule period, the frequency of abdominal pain in patients was significantly lower than in all other per…
215	NCT01667627 TASMC-11-RD-0491-CTIL TrialTroveID-172979	A Double-blind, Placebo-controlled Study to Assess the Effect of Probiotic on Symptom Relief and Indices of Micro-inflammation and Cholinergic Status in IBS Patients With Diarrhea	NA	NA	NA	NA	NA	NA
216	TrialTroveID-172331	Multistrain probiotic preparation significantly reduces symptoms of irritable bowel syndrome in a double-blind placebo-controlled study.	In patients with various subtypes of irritable bowel syndrome who meet the Rome III criteria, a 4-week treatment with probiotic triple viable capsule supplements can more effectively improve symptoms such as abdominal pain and bloating compared to placebo, increase overall efficacy, and increase the number of beneficial bacteria in feces.	/	/	/	/	Overall effective rate: The total effective rate of the probiotic group was 64.86%, significantly higher than the placebo group's 30.43% (P<0.01). The duration of abdominal pain: 31 people in the probiotic group showed effective improvement, while 7 people in the placebo group showed significant differences between the groups (P<0.01). Frequency of abdominal pain: 23 people in the probiotic group…
217	911029-1 NCT01651741 TrialTroveID-171962	Effects of Seaweeds Combined with Probiotics on Intestinal Function of Healthy Subjects: A Randomized, Double-blind, Placebo-controlled, Waiting-list Clinical Trial	NA	NA	NA	NA	NA	NA
218	10-108 NCT01641341 TrialTroveID-171284	Irritable Bowel Syndrome Evaluation and Treatment in Primary Care	NA	NA	NA	NA	NA	NA
219	NCT01637714 TrialTroveID-171102	The Effects of Multi-strain Probiotics in Adults with Diarrhea Predominant Irritable Bowel Syndrome: Double-blind, Randomized, Placebo-controlled Trial	In adult patients with diarrhea predominant irritable bowel syndrome (IBS-D) who meet the Rome III criteria, 8-week treatment with multiple strains of probiotics significantly improved stool frequency and discomfort, and showed a trend towards improving overall symptoms and quality of life.	After 8 weeks of treatment, the IBS-SSS score in the probiotic group improved (by 87.3 points, an improvement of 42%) compared to the placebo group (by 69.5 points, an improvement of 34%), but the difference between the groups did not reach a statistically significant level. Within the probiotic group, 66% (21/32) of patients met the IBS-SSS responder criteria (score reduction ≥ 50 points). Speci…	After 8 weeks of treatment, the IBS-QoL score of the probiotic group improved (decreased by 14.5 points, improved by 21%) better than that of the placebo group (decreased by 11.5 points, improved by 18%), but the difference between the groups did not reach a statistically significant level. Within the probiotic group, 59% (19/32) of patients met the criteria for IBS-QoL responders (score reductio…	/	/	Endpoint: Frequency of bowel movements Effect: After 8 weeks of treatment, the fecal frequency of the probiotic group significantly decreased (-1.3 times), while the placebo group increased (+0.7 times), and the difference between the groups was statistically significant (p=0.0431). "
220	AIG-VSL#3-IBS-NP NCT01638208 TrialTroveID-171044	Spectrum of Gastrointestinal Microbiota in Patients with IBS-D Before and After Treatment with VSL#3	NA	NA	NA	NA	NA	NA
221	TrialTroveID-169770	Tianeptine vs amitriptyline for the treatment of irritable bowel syndrome with diarrhea: A multicenter, open-label, non-inferiority, randomized controlled study.	In patients with diarrhea predominant irritable bowel syndrome (IBS-D), a 4-week treatment with tianeptin (combined with probiotics) showed non inferiority to amitriptyline (combined with probiotics) in terms of overall symptom relief rate and better tolerability.	/	The tianeptin group is not inferior to the amitriptyline group	The tianeptin group is not inferior to the amitriptyline group	/	Endpoint: Proportion of patients with overall relief of IBS symptoms Effect: At the 4th week of treatment, 81.1% (99/122) of patients in the tianeptin group (combined with probiotics) reported overall relief of IBS symptoms, while 66.0% (70/106) in the amitriptyline group (combined with probiotics). The difference in treatment between the two groups was -15.1% (95% CI: -26.6% to -3.8%), meeting t…
222	TrialTroveID-169755	Comparison of the therapeutic effects of electroacupuncture and probiotics combined with deanxit in treating diarrhea-predominant irritable bowel syndrome.	In patients with diarrhea predominant irritable bowel syndrome (D-IBS) accompanied by anxiety and/or depression, the overall efficacy of 4-week electroacupuncture treatment is comparable to that of probiotic combined with Deanxit Western medicine treatment. However, there is a focus on improving abdominal pain, bloating (electroacupuncture is better), stool consistency, and mucus (Western medicin…	/	/	The Western medicine group showed better results in improving stool consistency scores than the electroacupuncture group (P<0.01).	/	Endpoint: Total Efficiency Effect: After 4 weeks of treatment, the total effective rate of the Western medicine group (probiotics+Dianxit) was 86.67%, and the total effective rate of the electroacupuncture group was 88.24%, with no statistical difference between the two groups (P>0.05). Endpoint: Frequency of defecation score Effect: Both groups showed improvement in defecation frequency scores a…
223	2008-A00010-55 TrialTroveID-169382	Efficacy and safety profile of LCR35 complete freeze-dried culture in irritable bowel syndrome: A Randomized, Double-blind Study.	In patients with irritable bowel syndrome (IBS), probiotic LCR35 treatment for 4 weeks showed no difference in efficacy compared to placebo in the overall population, but showed potential for improving overall symptoms and abdominal pain in the diarrhea predominant IBS (IBS-D) subgroup, with good safety.	After 4 weeks of treatment, there was no significant difference in the improvement of IBS severity scores between the LCR35 group and the placebo group among all patients (both groups decreased by approximately 25%). However, in the subgroup of diarrhea predominant IBS (IBS-D), a favorable clinical response was observed for LCR35: after 4 weeks of treatment, the LCR35 group showed a 36.6% decreas…	Endpoint: Gastrointestinal Quality of Life Index (GIQLI): No clinically relevant changes in GIQLI scores were observed in either group compared to baseline	The data from the Bristol Stool Characteristics Scale cannot be analyzed due to a large number of missing items	/	Endpoint: Changes in Abdominal Pain Severity Score Effect: Both groups showed similar improvements among all patients. However, in the subgroup of diarrhea predominant IBS (IBS-D), the LCR35 group showed a significant decrease in abdominal pain scores after treatment (-36%), while the placebo group showed no change (-0.1%). Endpoint: Respondent ratio (IBS severity score reduced by ≥ 50%) Effect: …
224	2011-A00915-36 NCT01613456 PEC11010 TrialTroveID-169167	Effect of S.Cerevisiae vs Placebo on the Improvement of Gastrointestinal Disorders,Especially During Irritable Bowel Syndrome. Randomized, Double-blind Study	Among all patients with irritable bowel syndrome (IBS), treatment with Saccharomyces cerevisiae I-3856 for 12 weeks did not significantly improve symptoms, but demonstrated clear benefits in reducing abdominal pain and bloating in a subgroup of constipated IBS (IBS-C) patients.	/	Among all patients, both groups showed significant improvement in quality of life, but there was no statistically significant difference between the groups.	There was no significant difference between the probiotic group and the placebo group among all patients. In patients with constipated IBS (IBS-C), the fecal consistency score (based on the Bristol Scale) of the probiotic group was significantly higher than that of the placebo group at week 8 (median 3.0 vs 2.2, p=0.00), indicating softer stools, but there was no significant difference at other t…	/	Endpoint: Change in abdominal pain/discomfort score (primary endpoint) Effect: Among all IBS patients, after 12 weeks of treatment, the proportion of responders in the probiotic group (32.2%) showed no statistically significant difference compared to the placebo group (26.9%) (p>0.05). In the pre planned subgroup analysis, constipated IBS (IBS-C) patients showed significant benefits: the probioti…
225	TrialTroveID-169122	Efficacy of Liuwei anxiao capsule combined with probiotics in treatment of constipation-predominant irritable bowel syndrome	In patients with constipation predominant irritable bowel syndrome (C-IBS), a 4-week treatment with Liuwei Anxiao capsules combined with probiotics showed significant improvement in stool symptoms, overall symptoms, and quality of life compared to monotherapy with mosapride, with comparable safety.	/	After 4 weeks of treatment, both groups showed significant improvement in their quality of life scores compared to before treatment (P<0.05). The treatment group's score improved from (19.30 ± 1.34) points to (7.72 ± 1.43) points, while the control group improved from (19.28 ± 1.43) points to (15.10 ± 1.94) points. The improvement in quality of life in the treatment group was significantly better…	After 4 weeks of treatment, the stool score of the treatment group (Liuwei Anxiao Capsules+probiotics) improved from baseline (4.34 ± 1.00) to (1.56 ± 0.61), while the control group (Mosapride) improved from (3.28 ± 0.67) to (1.64 ± 0.63). Both groups showed significant improvement in scores after treatment compared to before treatment (P<0.05), and the degree of improvement in the treatment grou…	Safety analysis showed that there was no significant difference in side effects and other examination indicators between the treatment group (Liuwei Anxiao Capsules+probiotics) and the control group (Mosapride).	Endpoint: Symptom score Effect: After 4 weeks of treatment, the symptom scores of both groups were significantly reduced compared to before treatment (P<0.05). The treatment group's score decreased from (13.30 ± 1.34) points to (6.72 ± 1.43) points, while the control group's score decreased from (13.28 ± 1.43) points to (9.10 ± 1.94) points. The improvement of symptom scores in the treatment grou…
226	TrialTroveID-168924	A Randomized, Double-Blind, and Placebo-Controlled Study to evaluate the Association of Altered Intestinal Microbiota After Probiotics Treatment With Symptomatic Improvement in Irritable Bowel Syndrome.	In patients with irritable bowel syndrome (IBS) who meet the Rome III criteria (including diarrhea type, constipation type, and mixed type), a 4-week treatment with multiple strains of probiotics significantly improved the overall symptom relief rate and helped alleviate core symptoms such as abdominal pain and bloating.	/	/	There was no statistically significant change in stool consistency scores (based on the Bristol Scale) before and after treatment in the probiotic group and placebo group. The difference in improvement rate between the two groups was not statistically significant (P=0.68).	/	Endpoint: Proportion of patients with substantial relief of IBS symptoms (primary endpoint) Effect: After 4 weeks of treatment, 68.0% (17/25) of patients in the probiotic group reported substantial relief of IBS symptoms, significantly higher than the 37.5% (9/24) in the placebo group (P=0.03). Endpoint: Abdominal pain intensity Effect: After treatment with probiotics, the abdominal pain score si…
227	TrialTroveID-168813	A Proof-of-Concept Study on Effect of a Three-Month Treatment With Probiotics on Symptoms, Visceral Sensitivity and Inflammatory Patterns in Patients With Predominant-Diarrhea Irritable Bowel Syndrome.	In patients with diarrhea predominant irritable bowel syndrome (IBS-D), treatment with a 3-month combination therapy containing Lactobacillus paracasei B21060 significantly improved core abdominal symptoms, reduced visceral sensitivity, and regulated local inflammation in the rectum.	/	/	After one month of treatment, there was a significant improvement in stool consistency (p<0.001), and this improvement was maintained throughout the entire study period.	/	Endpoint: Abdominal pain/discomfort Effect: After one month of treatment, abdominal pain/discomfort symptoms significantly improved (p<0.001), and this improvement was maintained throughout the entire 3-month study period. Endpoint: Abdominal distension Effect: After one month of treatment, abdominal distension symptoms significantly improved (p<0.001), and this improvement was maintained through…
228	08/38 NCT01545219 TrialTroveID-163593	A Double-blind, Placebo-controlled, Randomized Crossover Study to Determine the Effects of Xylooligosaccharides (XOS), B. Lactis (BI07) and XOS + BI07 Upon the Gut Microbiota and Immune Response of Healthy Volunteers	NA	NA	NA	NA	NA	NA
229	NCT01542320 ProBoost TrialTroveID-163332	Application of Therapeutic Microbiology to Improve Immunogenicity.	NA	NA	NA	NA	NA	NA
230	NCT01529359 PiLeJe-LactiTol-0210 TrialTroveID-161815	Effect of Lactibiane Tolerance on Symptoms Severity of Irritable Bowel Syndrome	NA	NA	NA	NA	NA	NA
231	2010 NCT01495806 TrialTroveID-158892	Glucomannn for the Treatment of Abdominal Pain-related Functional Gastrointestinal Disorders in Childhood Randomized Double Blind Placebo Controlled Trial	NA	NA	NA	NA	NA	NA
232	IBS2 NCT01475929 TrialTroveID-157219	Effect of Probiotic Supplement on Bowel Function	NA	NA	NA	NA	NA	NA
233	TrialTroveID-155660	An Open-label Study on the Effect of Escherichia coli Nissle 1917 (Mutaflor) Treatment on Immune Response in Patients with Diarrhoea Predominant Irritable Bowel Syndrome.	NA	NA	NA	NA	NA	NA
234	TrialTroveID-147770	VSL#3 Use in a Double-Blinded, Placebo-Controlled Pilot Trial in Diarrhea-Predominant Irritable Bowel Syndrome	In patients with diarrhea predominant irritable bowel syndrome who meet the Rome III criteria, 8-week treatment with VSL # 3 is safe and significantly improves satiety symptoms compared to placebo, but does not alter gut microbiota structure.	/	After 8 weeks of treatment, the combined group (VSL # 3+placebo) showed significant improvement in 3 out of 7 QOL statements and overall QOL scores, but there was no difference between the VSL # 3 group and the placebo group.	/	Endpoint safety (adverse events): No adverse events were reported during the study period.	Endpoint gut microbiota composition: Through high-throughput microarray technology analysis of fecal microbiota, no statistically significant differences were observed between the VSL # 3 group and the placebo group at multiple taxonomic levels such as phylum, class, order, family, and genus. Endpoint GSRS-IBS Pain Subscale Score: During the treatment period, both the VSL # 3 group and the placeb…
235	EudraCT Number: 2009-017874-20 MA-LA-IBS09-01 NCT01358708 TrialTroveID-146918	Treatment of Diarrhea-predominant Irritable Bowel Syndrome with LACTEOL 340 mg: A Pilot Study Evaluating Safety and Efficacy	NA	NA	NA	NA	NA	NA
236	NCT01342718 TrialTroveID-145659	Effect of Herbal Extract Granules Combined with Probiotics on Irritable Bowel Syndrome with Diarrhea	In patients with diarrhea predominant irritable bowel syndrome who meet the Rome III criteria, 8-week treatment with Korean herbal medicine (GJS) and/or probiotics (DUO) did not consistently improve weekly symptoms, but increased overall treatment response rates, and combination therapy synergistically increased the number of beneficial bacteria in the gut.	/	The total score and scores of each dimension of endpoint quality of life: All groups showed an improvement trend in quality of life after treatment, but there were no statistically significant differences among the four groups in the total score and any sub dimensions (irritability, activity disturbance, body image, health concerns, food avoidance, social response, sex, interpersonal relationship…	All groups showed improvement in stool frequency/consistency after treatment, but there was no statistically significant difference among the four groups.	Endpoint safety (adverse events): A few minor adverse events such as headache, lower back pain, constipation, and dysmenorrhea were reported, with no serious adverse events.	End point weekly sufficient remission rate: NA (no difference). Throughout the entire treatment period, there was no statistically significant difference in the weekly adequate response rate (AR) among the four groups (GJS+DUO, GJS+placebo DUO, placebo GJS+DUO, placebo GJS+placebo DUO). All groups showed an upward trend in AR, but there was no difference between the groups. The proportion of resp…
237	TrialTroveID-144861	Randomised clinical trial: Bifidobacterium bifidum MIMBb75 significantly alleviates irritable bowel syndrome and improves quality of life. A double-blind, placebo-controlled study.	In patients with mild to moderate irritable bowel syndrome (mixed subtypes), a 4-week treatment with Bifidobacterium bifidum MIMBb75 can significantly alleviate overall symptoms and core symptoms such as abdominal pain, bloating, and urgency, and improve quality of life with good safety.	/	According to the SF-12 score, the MIMBb75 group showed significant improvement in both physical and mental health scores compared to the placebo group (p-values of 0.0185 and 0.0083, respectively)	/	Endpoint safety: There was no significant difference in the incidence of adverse events compared to the placebo group, and there were no reports of serious adverse events.	Overall symptom assessment of endpoint patients: The MIMBb75 group showed a significant improvement in SGA score of -0.88 points, while the placebo group showed a significant improvement of -0.16 points, with a highly significant difference between the groups (p<0.0001). Endpoint pain/discomfort: The MIMBb75 group showed a significant improvement of -0.82 points, while the placebo group showed a …
238	NCT01276626 Nestle 09.25.NRC TrialTroveID-140878	Pilot Study of Probiotic Bifidobacterium Longum (B. Longum) on Mood and Bowel Symptoms in Patients with Irritable Bowel Syndrome (IBS)	In patients with diarrhea type or mixed type irritable bowel syndrome accompanied by mild to moderate anxiety/depression, 6-week treatment with Bifidobacterium longum NCC3001 can effectively improve depressive mood, enhance some quality of life, and regulate brain activity related to emotional processing, but the improvement effect on anxiety and core intestinal symptoms is limited.	/	Endpoint Quality of Life (SF-36): After treatment, the BL group showed significant improvement in overall physiological health evaluation and sub dimensions of "physiological function" and "physiological function" in terms of quality of life compared to the placebo group (p-values of 0.03, 0.04, 0.01, respectively).	/	No serious adverse events related to the research product occurred. There was no significant difference in the incidence of common adverse events (such as headaches, constipation, upper respiratory tract infections, etc.) between the two groups.	The endpoint hospital anxiety and depression scale (HAD) depression score improvement ≥ 2 points: After 6 weeks of treatment, the proportion of patients in the BL group (14/22, 64%) with depression score improvement ≥ 2 points was significantly higher than that in the placebo group (7/22, 32%), p=0.04. This improvement persisted at the 10 week follow-up (BL group 13/22 vs placebo group 6/22, p=0.…
239	TrialTroveID-139040	A randomized double-blinded placebo-controlled clinical trial of Saccharomyces cerevisiae CNCM I-3856 in subjects with irritable bowel syndrome.	A 8-week trial conducted in adult patients with irritable bowel syndrome (IBS-C, IBS-D, IBS-M subtypes) meeting the Rome III criteria showed that daily consumption of Saccharomyces cerevisiae CNCM I-3856 significantly improved the proportion of patients with abdominal pain/discomfort symptoms and was well tolerated.	/	/	The stool consistency scores remained similar during the treatment period, with no intra - or inter group differences.	/	Endpoint 1- Abdominal Pain/Discomfort Score (AUC Analysis): The paper indicates that there was no statistically significant difference in the area under the curve (AUC) of abdominal pain/discomfort scores between the two groups throughout the entire 8-week treatment period (p=0.13). Endpoint 2- Proportion of respondents with abdominal pain/discomfort (last 4 weeks): During the last 4 weeks of tre…
240	TrialTroveID-138849	A Randomized Study on the Effects of Yogurt, Enriched by Inulin on Bowel Habit in Patients with Irritable Bowel Syndrome.	NA	NA	NA	NA	NA	NA
241	MOSAIC NCT01252550 NU341 TrialTroveID-138827	Association Between GI Microbiota, Low-grade Inflammation and Classical Pathophysiological Factors in Patients with Irritable Bowel Syndrome (IBS) and Effect of the Consumption of Activia on GI Symptoms Provoked by a Lactulose Challenge Test in IBS Patients	In patients with irritable bowel syndrome with high fasting exhaled hydrogen (H2) levels (>10 ppm), this fermented dairy product reduces the production of H2 gas in the intestine and may improve digestive discomfort.	/	/	/	/	The intensity of gastrointestinal symptoms (bloating, bloating, discomfort, abdominal distension, nausea, bowel sounds, poor bowel movements, pain): In the entire cohort, compared with the control group, after 14 days of FMP intervention, there was no statistically significant difference in the average changes of all 8 gastrointestinal symptom intensities from baseline to the stimulation test (al…
242	1001 NCT01176227 TrialTroveID-132514	The Effect of Kyo-Dophilus 1.5 Billion on the Symptoms of Irritable Bowel Syndrome (IBS)	NA	NA	NA	NA	NA	NA
243	MFF080409-2 NCT01151657 TrialTroveID-129955	Probiotics for Irritable Bowel Syndrome	Among patients with irritable bowel syndrome in primary healthcare, after 6 months of treatment, the probiotic mixture did not significantly improve the proportion of patients with sufficient symptom relief.	/	Changes in Health Related Quality of Life (IBS-QOL Score): After 6 months of treatment and 12 months of total study, both groups showed improvement in IBS-QOL total score and various dimensions (irritability, daily disturbance, body image, health concerns, food avoidance, social response, sexual behavior, interpersonal relationships) scores, but there was no statistically significant difference i…	/	/	Primary endpoint: Proportion of responders with sufficient symptom relief during the treatment period: defined as the proportion of patients who reported "Adequate Relief (AR)" of their IBS symptoms at least 50% of the time during the 6-month treatment period. The probiotic group had a risk difference of 52% (35/67), while the placebo group had a risk difference of 41% (26/64), with an absolute r…
244	IBS Probiotics NCT01139736 TrialTroveID-128793	Manipulation of Visceral Hypersensitivity with Probiotic Bacteria in Irritable Bowel Syndrome	NA	NA	NA	NA	NA	NA
245	TrialTroveID-127547	A multicenter, randomized, double blind, placebo-controlled trial on evaluation of Lactobacillus plantarum 299v efficacy in patients with chronic irritable bowel syndrome.	In patients with irritable bowel syndrome (various subtypes, mainly diarrhea type) who meet the Rome III criteria, 4-week treatment with Lactobacillus plantarum 299v can significantly improve core symptoms such as abdominal pain, bloating, incomplete bowel movements, and frequency of bowel movements.	/	/	/	/	Abdominal pain frequency: After 4 weeks of treatment, the average reduction in abdominal pain frequency in the Lactobacillus plantarum 299v group was 51.9%, significantly better than the 13.6% reduction in the placebo group (P<0.05). Abdominal pain severity: After 4 weeks of treatment, the average VAS score of the Lactobacillus plantarum 299v group decreased by 45.2%, significantly better than th…
246	TrialTroveID-127267	Novel metabolomic evidence of probiotic effect in patients with irritable bowel syndrome.	In adult IBS patients (subtypes) who met the Rome criteria, a specific probiotic fermented milk treatment for 8 weeks moderately improved some clinical symptoms (especially discomfort and frequency of defecation), and significantly regulated host energy metabolism and amino acid metabolism related indicators.	/	/	After 8 weeks of treatment, there was no significant difference in changes between the probiotic group and the placebo group (P=0.2224).	/	Sum of symptom scores: After 8 weeks of treatment, the probiotic group showed a decrease of 85.6 points in total symptom scores compared to baseline, significantly better than the placebo group's decrease of 51.9 points (P=0.0217). Abdominal pain: After 8 weeks of treatment, the probiotic group showed a 29.5 point decrease in abdominal pain scores, while the placebo group showed a 19.8 point decr…
247	04-007 NCT00932841 TrialTroveID-127088	The Use of VSL#3 in Irritable Bowel Syndrome in Children	NA	NA	NA	NA	NA	NA
248	TrialTroveID-126520	Effect of probiotics on symptoms in Korean adults with irritable bowel syndrome.	In Korean adult IBS patients (subtypes) who meet the Rome III criteria, a specific combination of probiotics treatment for 8 weeks can significantly improve abdominal pain, and is more effective for patients with baseline soft or thin stool.	/	After 8 weeks of treatment, there was no significant difference in the scores between the two groups (P=0.887).	Use Bristol Stool Form Scale for evaluation. After 8 weeks of treatment, there was no significant difference in the changes in fecal trait scores between the two groups (P=0.430).	/	Abdominal pain score: After 8 weeks of treatment, the probiotic group showed a 31.9% decrease in score, significantly better than the 17.7% decrease in the placebo group (P=0.045). In the subgroup with a baseline Bristol fecal trait score ≥ 3, the effect was more significant (the probiotic group reduced by 33.9 vs. the placebo group reduced by 13.3, P=0.006). Flatulence score: After 8 weeks of tr…
249	TrialTroveID-126457	A randomized, double-blind, parallel group, placebo-controlled study of the effect of probiotic mixture on the symptoms and fecal microbiota in diarrhea-dominant irritable bowel syndrome.	In patients with diarrhea predominant irritable bowel syndrome, treatment with a specific seven probiotic mixture for 8 weeks can significantly improve the overall symptom relief rate and improve stool consistency.	/	The quality of life improvement in the probiotic group showed a trend higher than that in the placebo group, but statistical significance was not reported.	/	/	Adequate Relief (AR): Throughout the 10 week study period, the proportion of adequate relief in the probiotic group remained significantly higher than that in the placebo group (P<0.05). Respondent rate: The proportion of responders in the probiotic group (defined as patients who achieved sufficient remission for at least half of the 10 week study period) was significantly higher than that in the…
250	TrialTroveID-125695	The effects of a probiotic mixture on NSAID enteropathy: A randomized, double-blind, cross-over, placebo-controlled study.	In healthy volunteers taking indomethacin, a 21 day treatment with VSL # 3 probiotic mixture significantly reduced drug-induced intestinal inflammation.	/	/	/	/	Fecal calprotectin concentrations (FCCs): During the administration of probiotics (VSL # 3), the median FCCs significantly increased only on day 17 compared to baseline (T0); During the placebo period, the median of FCCs continued to significantly increase from baseline from day 17 to day 21. Compared with placebo, VSL # 3 treatment can significantly reduce the increase of FCCs caused by indometh…
251	NCT01097993 NU324 TrialTroveID-125152	A Single-centre, Randomised, Double-blind, Controlled, Parallel-group Study to Evaluate the Effect of a Fermented Dairy Product on Abdominal Distension, Digestive Symptoms and Rectal Sensitivity in Patients with Irritable Bowel Syndrome with Constipation (IBS-C)	NA	NA	NA	NA	NA	NA
252	TrialTroveID-119726	A randomized, placebo-controlled trial assessing the effect of Lactobacillus acidophilus in irritable bowel syndrome modulating intestinal Par2 And Mast Cell.	NA	NA	NA	NA	NA	NA
253	NCT01127828 TrialTroveID-118098 U-05-008	Effects of Cultura Yoghurt on Symptoms Intestinal Flora and Immunological Changes in Patients with Irrritable Bowel Syndrome (IBS)	In IBS patients, 8-week treatment with three specific probiotic fermented milk did not significantly improve the proportion of patients with sufficient symptom relief, but may provide faster symptom improvement in the early stages of treatment.	During the treatment period, both groups showed significant improvement in the severity of IBS symptoms. The improvement of the active group was greater than that of the control group 2 weeks before treatment, but no significant difference was observed between the two groups after that.	/	/	/	The proportion of responders reporting adequate relief was 38% (14/37) in the active group (containing probiotic fermented milk) and 27% (10/37) in the control group (acidified milk), with no statistically significant difference between the groups (P=0.3).
254	09075 NCT00977587 TrialTroveID-115667	Effect of Saccharomyces Cerevisiae CNCM I-3856 on Faecal Proteases and Symptoms Associated with IBS-D and Postinfective Bowel Dysfunction	NA	NA	NA	NA	NA	NA
255	005337 NCT00971711 TrialTroveID-114832	A Phase I Open Label Safety Study of VSL#3 in Adults with Irritable Bowel Syndrome	NA	NA	NA	NA	NA	NA
256	LGGDAR NCT00876291 TrialTroveID-106950 UB2712	The use of Lactobacillus GG in Functional Abdominal Pain in Children: A Double-Blind Randomized Control Trial	In children with irritable bowel syndrome or functional abdominal pain, 8-week treatment with Lactobacillus rhamnosus GG can significantly and consistently alleviate abdominal pain and may improve intestinal barrier function.	/	/	/	/	Frequency of abdominal pain: Compared with baseline, the LGG group showed a significant decrease in abdominal pain frequency (P<0.01), while the placebo group had no such effect. This difference remained significant at the end of the follow-up period (P<0.02). Severity of abdominal pain: Compared with baseline, the LGG group showed a significant reduction in abdominal pain severity (P<0.01), whil…
257	NCT00846170 PB-01-09 TrialTroveID-104778	Double Blind Placebo Controlled Study of the Effect of Probiotics "co-Biotic" on Symptoms and Fecal Bacterial Composition in IBS Patients	NA	NA	NA	NA	NA	NA
258	05LG04 ISRCTN77512412 TrialTroveID-101599	Assessment of the probiotic Symprove as a dietary supplement in patients with irritable bowel syndrome.	In symptomatic adult IBS patients, a 12 week treatment with specific multi strain probiotics (Symprove) can significantly improve overall symptom severity.	After 12 weeks of treatment, the probiotic group showed an average decrease of 63.3 points, significantly better than the placebo group's decrease of 28.3 points (mean difference -35.0, 95% CI: -62.03, -7.87; P=0.01）。	There was no significant improvement between the two groups	/	/	/
259	D/06/136 NCT00786123 TrialTroveID-100240	Exploring the Mechanism of a Probiotic Combination VSL#3 in Irritable Bowel Syndrome: A Randomized, Double Blind, Placebo Controlled Study	In IBS patients (especially males and those with normal circadian rhythms), 6-week VSL # 3 probiotic treatment can improve abdominal pain, bloating, and enhance pain tolerance, which may be related to regulating melatonin levels.	In the subgroup of patients with normal baseline diurnal melatonin fluctuations, VSL # 3 treatment significantly reduced symptom severity scores	In the subgroup of patients with normal baseline diurnal melatonin fluctuations, VSL # 3 treatment significantly improved quality of life	/	/	Abdominal pain duration: The probiotic group showed a significant reduction compared to baseline. Abdominal distension intensity: The probiotic group showed a significant decrease compared to baseline. Rectal distension pain thresholds: The probiotic group showed a significant increase. Saliva melatonin levels: In male patients receiving VSL # 3 treatment, there was an increase in salivary melato…
260	TrialTroveID-099161	Effect of Shugan Jianpi Granule on gut mucosal serotonin-positive cells in patients with irritable bowel syndrome of stagnated Gan-qi attacking Pi syndrome type.	In diarrhea type IBS patients diagnosed with liver depression, qi stagnation, and spleen invasion in traditional Chinese medicine, adding Shugan Jianpi granules to basic treatment for two weeks can significantly reduce the number of serotonin positive cells related to visceral hypersensitivity in the intestinal mucosa.	/	/	/	/	The number of 5-hydroxytryptamine positive cells (5-HT+C) in the intestinal mucosa: After treatment, the 5-HT+C numbers in all three groups decreased compared to before treatment (P<0.05). Compared with the control group, the reduction in group A (Shugan Jianpi Granules) was more significant (P<0.05), and the reduction in group B (Shugan Jianpi Granules+Simida) was also more significant (P<0.01).…
261	CTRI/2008/091/000078 TEMP UTRN 104124390-29052008155129 TrialTroveID-098679 VSL#3-IBS-Ped-01	Efficacy of the Probiotic VSL#3 in Children with Irritable Bowel Syndrome. An International, Randomized, Placebo-controlled, Double-Blind, Cross-Over Trial.	In children and adolescents with IBS (including constipation and diarrhea types) aged 4-18 years, a 6-week treatment with VSL # 3 probiotics can significantly improve overall symptoms, abdominal pain, and bloating, with good safety. "	/	/	Although the fecal pattern has improved, it is not considered statistically significant	No adverse reactions were reported.	Subject's Global Assessment of Relief for Children (SGARC): After 6 weeks of treatment, the probiotic group score decreased from baseline 4.0 to 2.3, while the placebo group score decreased from 4.0 to 3.3. The improvement in the probiotic group was significantly better than that in the placebo group. Abdominal pain/discomfort: The probiotic group's score decreased from baseline 2.6 to 1.2, while…
262	EudraCT Number: 2014-001854-40 ISRCTN30654050 R16767 TrialTroveID-097304	A pilot study, open label, placebo controlled, non-randomised trial of the influence of Lactobacillus Shirota on anxiety and depression in patients with irritable bowel syndrome (IBS)	NA	NA	NA	NA	NA	NA
263	TrialTroveID-097262	A multistrain probiotic preparation significantly reduces symptoms of irritable bowel syndrome in a double-blind, placebo-controlled study.	In patients with irritable bowel syndrome (mainly alternating constipation diarrhea) who meet the Rome II diagnostic criteria, an 8-week LAB4 multi strain probiotic supplement can significantly improve overall symptom severity, quality of life, satisfaction with bowel habits, and reduce the number of days of abdominal pain.	Compared with the placebo group, the probiotic group showed a more significant improvement in symptom severity scores. There was a statistically significant difference between the probiotic group and the placebo group at weeks 6 and 8 of the intervention (week 6: P=0.0347; Week 8: P=0.0217). At the end of the intervention (week 8), the probiotic group had an average score reduction of 133.39 poin…	The quality of life improved more significantly in the probiotic group. At the end of the intervention (week 8), there was a statistically significant difference in improvement between the probiotic group and the placebo group (P=0.0068).	/	/	Satisfaction with bowel habits: The probiotic group showed a more significant improvement in satisfaction with bowel habits. At the 6th week of intervention, there was a statistically significant difference in improvement between the probiotic group and the placebo group (P=0.0422). Number of Days with Pain: The probiotic group reported a more significant reduction in the number of days with abdo…
264	TrialTroveID-097029	Probiotic effects on intestinal fermentation patterns in patients with irritable bowel syndrome.	In patients with irritable bowel syndrome accompanied by early increase in exhaled hydrogen (indicating possible overgrowth of small intestinal bacteria), daily consumption of probiotic drinks containing Lactobacillus casei Shirota strain (Yakult) is recommended ®） At 6 weeks, significant changes in intestinal fermentation patterns (possibly reducing SIBO) were observed, but the overall improveme…	/	/	/	/	Reversing intestinal bacterial overgrowth: According to the standards of lactulose breath hydrogen test (ERBHAL), probiotic treatment significantly altered intestinal fermentation patterns. After 6 weeks of treatment, the median time for the first increase in exhaled hydrogen (≥ 10 ppm) was delayed from 45 minutes at baseline to 75 minutes (P=0.03). Among the 14 patients who completed the assessm…
265	NCT00737841 PBIBS Probio-Bifid-IBS TrialTroveID-096000	Effect of Bifidobacterium on Irritable Bowel Syndrome	NA	NA	NA	NA	NA	NA
266	TrialTroveID-095122	Effect of active lactic acid bacteria on mucosal barrier function in patients with diarrhea-predominant irritable bowel syndrome.	In patients with diarrhea predominant irritable bowel syndrome, a 4-week treatment with fermented milk containing four active lactic acid bacteria can significantly improve small intestinal mucosal barrier function (reduce permeability) and alleviate overall symptoms, abdominal pain, and exhaust sensation.	/	/	/	/	Small bowel permeability (measured by the lactulose/mannitol recovery ratio L/M): Probiotic treatment significantly reduced small bowel permeability. After 4 weeks of treatment, the L/M ratio of the probiotic group significantly decreased from baseline 0.038 (0.024) to 0.023 (0.020) (P=0.004). In addition, the proportion of patients with abnormal small intestinal permeability (L/M>0.025) in the p…
267	MEC 08-1-031 NCT00702026 NL20705.068.08 TrialTroveID-092603	The Effect of a Multispecies Probiotic on Hypersensitivity in IBS Patients	NA	NA	NA	NA	NA	NA
268	NL-OMON20968 NL1190 NTR1235 P05.131 MEC TrialTroveID-091760	A randomised, placebo controlled, double blind study to assess the efficacy of a probiotic dairy product containing Lactobacillus casei Shirota on symptoms, visceroperception and inflammation in Irritable Bowel Syndrome.	NA	NA	NA	NA	NA	NA
269	TrialTroveID-091227	A randomized and case-control clinical study on trimebutine maleate in treating functional dyspepsia coexisting with diarrhea-dominant irritable bowel syndrome.	In patients with overlapping functional dyspepsia and diarrhea predominant irritable bowel syndrome, a 4-week treatment with trimebutine maleate (alone or in combination with Bacillus licheniformis) can significantly improve bloating, early satiety, abdominal pain, and overall symptoms, and trimebutine alone has the best cost-effectiveness ratio.	/	/	/	/	Bloating score: The scores of the group treated with the combination of tramadol and Bacillus licheniformis (Group A) and the group treated with tramadol alone (Group B) showed a significant decrease compared to before treatment (P<0.05), while the group treated with Bacillus licheniformis alone (Group C) showed no statistically significant difference before and after treatment (P>0.05). After 4 …
270	TrialTroveID-090394	A randomized, double-blind, placebo-controlled trial on the effect of eight weeks of treatment with probiotic yoghurt on irritable bowel syndrome.	NA	NA	NA	NA	NA	NA
271	TrialTroveID-090339	A single-centre, double-blind, placebo-controlled, parallel design study of the effect of fermented milk containing the probiotic bifidobacterium animalis, Dn-173 010 (Fm) on distension, bloating, and associated symptoms, as well as small (SBT) and large (LBT) bowel transit in IBS-C.	In patients with constipation predominant irritable bowel syndrome, daily consumption of fermented dairy products containing animal bifidobacterium DN-173 010 for 4 weeks can significantly reduce objectively measured bloating, accelerate intestinal transport, and improve overall symptoms.	/	/	/	/	Percentage change in maximal distension: Compared with the control group, fermented dairy products containing probiotics significantly reduced the percentage change in maximal distension [median difference -39%, 95% CI (-78, -5)]; P = 0.02]。 Mean daily bloating: Compared with the control group, fermented dairy products containing probiotics showed a trend of reducing mean daily bloating [average …
272	TrialTroveID-090214	A clinical study on treatment of diarrhea-predominant irritable bowel syndrome with mesalazine and/or saccharomyces boulardii.	NA	NA	NA	NA	NA	NA
273	AEFD 2007-01 NCT00561535 TrialTroveID-079926	Effect of a Probiotic, Lactobacillus FARCIMINIS, in Diarrhea Predominant IBS	NA	NA	NA	NA	NA	NA
274	TrialTroveID-078843	A randomized study on comparison between efficacy of different treatments in patients with diarrhea predominant Irritable Bowel Syndrome.	NA	NA	NA	NA	NA	NA
275	TrialTroveID-078548	A randomized, double-blind, placebo-controlled trial of Saccharomyces boulardii in irritable bowel syndrome: Effect on quality of life.	In patients with diarrhea predominant or mixed irritable bowel syndrome, a 4-week treatment with Saccharomyces boulardii can significantly improve quality of life, but the improvement effect on specific symptoms such as bowel frequency and consistency is not better than placebo.	/	The overall improvement rate of quality of life in the Saccharomyces boulardii group (15.4%) was significantly higher than that in the placebo group (7.0%), and the difference was statistically significant (P<0.05). The Saccharomyces boulardii group showed significant improvement in all eight areas of IBS-QOL, while the placebo group only showed improvement in the areas of "irritability" and "hea…	/	/	IBS Symptoms Composite Scores: Both groups of patients showed a significant decrease in IBS symptom composite scores compared to baseline, but the degree of improvement was similar between the two groups. Bowel movement frequency: There was no significant change in bowel movement frequency between the two groups of patients before and after treatment. Stool consistency: There was no significant c…
276	TrialTroveID-078461	Randomized controlled treatment trial of irritable bowel syndrome with a probiotic E.-coli preparation (DSM17252) compared to placebo.	In patients diagnosed with irritable bowel syndrome due to lower abdominal symptoms, 8-week treatment with the E. coli agent Symbioflor-2 was significantly better than placebo in reducing overall symptoms and abdominal pain, with a response rate approximately 3-4 times higher than the placebo group.	/	/	/	/	General Symptom Score (GSS): According to the "responder" criteria (having no IBS core symptoms at least once during treatment), the response rate of the probiotic group (Symbioflor-2) was 18.2% (27/148), significantly higher than the placebo group's 4.67% (7/150) (P=0.000397). Abdominal Pain Score (APS): According to the "responder" criteria (improvement in abdominal pain), the response rate of …
277	TrialTroveID-077878	A clinical study on the effects of mesalazine alone or associated with Lactobacilus boulardii on diarrhea-predominant irritable bowel syndrome.	NA	NA	NA	NA	NA	NA
278	071F431UQ NCT00543478 SBIBS TrialTroveID-077767 URC 071006MED	Role of Saccharomyces Boulardii in Diarrhea Dominant Irritable Bowel Syndrome.	NA	NA	NA	NA	NA	NA
279	TrialTroveID-073450	Effect of a fermented milk containing Bifidobacterium animalis DN-173 010 on the health-related quality of life and symptoms in irritable bowel syndrome in adults in primary care: a multicentre, randomized, double-blind, controlled trial.	Drinking fermented milk containing animal bifidobacterium DN-173 010 for 6 weeks can significantly improve the quality of life discomfort associated with symptoms, reduce bloating, and increase bowel frequency in adult patients with constipation predominant irritable bowel syndrome in primary healthcare institutions.	/	/	/	/	HRQoL Discomfort Score (primary endpoint): At week 3 of treatment, the response rate (65.2%) of the probiotic group (fermented milk containing animal Bifidobacterium DN-173 010) was significantly higher than that of the control group (47.7%), and the difference was statistically significant (P<0.005). Both groups showed improvement in this score compared to baseline (P<0.001). The other seven HRQ…
280	TrialTroveID-069685	A randomized, controlled, parallel group, double-blind trial of the probiotic combination lactibiane in irritable bowel syndrome.	In patients with irritable bowel syndrome who meet the Rome II criteria, a 4-week probiotic combination therapy did not significantly improve overall symptoms, but showed better efficacy than placebo in reducing abdominal pain (especially in the alternating subtype) and increasing bowel frequency in the constipated subtype.	/	Endpoint: Quality of Life Scores - SF-36&FDD-QOL Effect: From baseline to the fourth week of treatment, there was no significant difference in the total score changes of SF-36 and FDD-QOL questionnaires between the probiotic group and the placebo group. Endpoint: Specific items of Quality of Life Effect: Compared with the placebo group, patients in the probiotic group reported significant improve…	There was no significant difference in stool consistency between the probiotic group and the placebo group in the entire study population.	/	Endpoint: Satisfactory relief of overall IBS symptoms Effect: In the fourth week of treatment, there was no significant difference in the proportion of patients reporting satisfactory symptom relief between the probiotic combination group and the placebo group (42.6% vs. 42.3%). Endpoint: Discomfort/Pain Score for Abdominal Discomfort/Pain Effect: At the 4th week of treatment, there was a trend o…
281	TrialTroveID-069592	A randomized double-blind placebo-controlled study of probiotics on the intestinal gas volume score and symptoms in patients with irritable bowel syndrome.	Medilac DS for 4 weeks in Korean patients with irritable bowel syndrome who meet the Rome II criteria ® Treatment with Bacillus subtilis and Streptococcus faecalis can significantly reduce the severity and frequency of abdominal pain, but there is no improvement in bloating, defecation frequency, stool consistency, and intestinal gas volume.	/	/	After 4 weeks of treatment, there was no statistically significant change in stool hardness scores between the probiotic group and the placebo group	/	Endpoint: Severity of Abdominal Bloating (VAS) Effect: After 4 weeks of treatment, neither the probiotic group nor the placebo group showed statistically significant improvement in abdominal distension severity scores. Endpoint: Severity of Abdominal Pain Scale (VAS) Effect: After 4 weeks of treatment, the severity score of abdominal pain in the probiotic group significantly decreased (from 2.4 ±…
282	TrialTroveID-063310	A randomized, double-blind, placebo-controlled, trial of Lactobacillus GG for abdominal pain disorders in children.	In children aged 6-16 years with functional abdominal pain disorder (meeting Rome II criteria), a 4-week LGG treatment can improve the success rate of "pain free" treatment (overall and IBS subgroups), and significantly reduce the frequency of abdominal pain in IBS subgroups, but does not improve the severity of pain.	/	/	/	/	Endpoint: Treatment success, defined as no pain Effect: In the entire study population, the treatment success rate of the LGG group was significantly higher than that of the placebo group (25% vs. 9.6%, relative benefit 2.6, 95% CI: 1.05-6.6). In the subgroup of irritable bowel syndrome (IBS), this advantage is more significant (LGG 33.3% vs. placebo 5.3%, relative benefit 6.3, 95% CI: 1.2-38). T…
283	07.IBS.1 NCT00418340 TrialTroveID-062431	Bacteria and Cytokines as Factors Modulating Visceral Afferent Processing in Irritable Bowel Syndrome: Manipulation of Intestinal Bacteria and Mucosal Cytokines by Probiotic Therapy and the Effect on Visceral Hypersensitivity	NA	NA	NA	NA	NA	NA
284	TrialTroveID-060234	A probiotic treatment containing Lactobacillus, Bifidobacterium and Enterococcus improves IBS symptoms in an open label trial.	In an open label trial, a 4-week probiotic treatment containing lactobacilli, bifidobacteria, and enterococci was associated with symptom improvement (especially abdominal pain and stool consistency) in IBS patients who met Rome II criteria, accompanied by favorable changes in gut microbiota.	/	/	/	The experimental report showed that all patients had good tolerance and no adverse reactions occurred.	Endpoint: Total symptom relief rate Effect: This is an open label trial without a placebo control group. The total effective rate (significant relief+moderate relief) reported was 56.8% (42/74) in the second week of treatment, 74.3% (55/74) in the fourth week, and 73.0% (54/74) in the sixth week after discontinuation. Endpoint: Single symptom score and relief rate Effect: The report shows that al…
285	EudraCT Number: 2006-002963-23 JRA1 NCT00368758 TrialTroveID-055400	The Effect of Probiotics on Bloating in IBS	NA	NA	NA	NA	NA	NA
286	NCT00355810 REK 4.2005.2284 TrialTroveID-053696	Lactobacillus Plantarum MF 1298 Vs Placebo for Irritable Bowel Syndrome	In adult IBS patients who meet the Rome II criteria, treatment with Lactobacillus plantarum MF1298 for 3 weeks is associated with worsening symptoms (including overall symptoms, abdominal pain, urgency, and diarrhea), and most patients prefer placebo.	/	/	The score during the treatment period with Lactobacillus plantarum MF1298 was higher than that during the placebo period, but the difference did not reach statistical significance (0.86 (0.55) vs. 0.61 (0.55), P=0.17).	/	Outcome: Treatment Preference Efficacy: An overwhelming majority of subjects (81%, 13/16; 95% CI 57% to 93%) preferred the placebo over Lactobacillus plantarum MF1298 treatment (P = 0.012). Outcome: Number of Weeks with Satisfactory Relief of Symptoms Efficacy: The mean number of weeks with satisfactory symptom relief during Lactobacillus plantarum MF1298 treatment was significantly fewer than th…
287	TrialTroveID-051853	Use of probiotics in childhood postinfectious irritable bowel syndrome.	NA	NA	NA	NA	NA	NA
288	TrialTroveID-051642	Effect of Lactobacillus plantarum 299v on colonic fermentation and symptoms of irritable bowel syndrome.	In IBS patients who met the Rome criteria, 4-week treatment with Lactobacillus plantarum 299V did not improve overall symptoms or key colonic fermentation indicators (gas production), only reducing exhaled hydrogen levels after lactulose stimulation.	/	/	/	/	Outcome: Daily IBS Symptom Composite Score Efficacy: Compared with the placebo, administration of Lactobacillus plantarum 299V did not result in a significant improvement in the patients' daily IBS symptom composite score (median: probiotic group 8 [IQR 6.75–13.5] vs. placebo group 8.5 [IQR 6.25–11.25]). Outcome: Total Gas Production over 24 hr Efficacy: Compared with the placebo, administration …
289	TrialTroveID-051467	A Randomized, Double-Blind, Parallel, Placebo-Controlled Clinical Trial to Evaluate The Effects of A Marketed Medical Food Probiotic Preparation on Symptoms of Irritable Bowel Syndrome (IBS)	NA	NA	NA	NA	NA	NA
290	TrialTroveID-051231	A randomized, double-blind, placebo-controlled study of probiotic in treatment of irritable bowel syndrome.	NA	NA	NA	NA	NA	NA
291	04-1704 NCT00618904 TrialTroveID-050465	Clinical Efficacy of Probiotic Bacteria in Subjects with Irritable Bowel Syndrome (IBS), Functional Diarrhea, or Functional Bloating	In adult patients with non constipated functional bowel disease (including irritable bowel syndrome, functional diarrhea, and functional bloating), taking this probiotic combination daily for 8 weeks can significantly reduce the severity of bloating symptoms, but the overall improvement effect on other core symptoms and quality of life is not significant.	/	Health Related Quality of Life (IBS-QOL): NA (no data available). The research results showed that there was no difference in the improvement level between the probiotic group and the placebo group at this endpoint	/	/	Global relief of GI symptoms: NA (no data available). The research results showed that there was no difference in the improvement level between the probiotic group and the placebo group at this endpoint. Satisfaction with treatment: NA (no data available). The research results showed that there was no difference in the improvement level between the probiotic group and the placebo group at this en…
292	TrialTroveID-049536	The efficacy of Lactobacillus reuteri ATCC 55730 in the treatment of patients with irritable bowel syndrome.	In adult patients with mixed IBS who meet the Rome II criteria (including constipated, diarrheal, and mixed), taking Lactobacillus reuteri ATCC 55730 daily for 6 months did not produce significant improvement in any symptoms or quality of life indicators compared to placebo.	The treatment group showed improvement compared to the placebo group, but there was no significant difference between the groups.	The treatment group showed improvement compared to the placebo group, but there was no significant difference between the groups.	/	/	The Bowel symptoms subscore includes multiple symptoms such as abdominal distension, abdominal swelling, incomplete bowel movements, abdominal pain, diarrhea, constipation, and exhaust. There was no significant difference between the treatment group and the placebo group. Note: The two parameters of "constipation" and "exhaust" showed marginal differences in inter group comparisons (P values of 0…
293	TrialTroveID-049273	The use of Lactobacillus GG in irritable bowel syndrome in children: A double-blind randomized control trial.	In children with irritable bowel syndrome (IBS) who meet the Rome II criteria, taking Lactobacillus GG daily for 6 weeks did not significantly alleviate abdominal pain, but may help alleviate the feeling of abdominal distension (bloating).	/	/	/	/	Abdominal pain relief: NA (no data available). Lactobacillus GG is not superior to placebo in relieving abdominal pain (placebo group effective rate 40.0%, probiotic group 44.0%, P=0.774). Perceived abdominal distension: Compared with placebo, patients in the Lactobacillus GG group reported a significantly lower incidence of abdominal distension (P=0.02, favorable for the probiotic group). Other …
294	TrialTroveID-049264	A probiotic mixture alleviates symptoms in irritable bowel syndrome patients: A controlled 6-month intervention.	In adult patients with mixed irritable bowel syndrome (IBS), taking this composite probiotic supplement daily for 6 months can significantly alleviate overall symptoms (especially reduce bowel sounds) and lead to beneficial changes in gut microbiota composition.	/	/	/	/	Composite IBS symptom score (including abdominal pain, bloating, flatulence, and bowel sounds): The total gastrointestinal symptom score of the probiotic group was significantly reduced. The improvement is mainly attributed to the reduction of borborygmi
295	N0287023326 TrialTroveID-037924	A double blind, placebo controlled trial comparing metronidazole and a probiotic against a probiotic alone, in the treatment of irritable bowel syndrome.	NA	NA	NA	NA	NA	NA
296	TrialTroveID-037131	A pilot study of oral administration with a unique probiotic strain, Bifidobacterium infantis 35624, to IBS subjects normalizes their systemic immunological imbalance in cytokine profile toward healthy subjects.	In adult patients with irritable bowel syndrome (IBS) who meet the Rome II criteria, taking Bifidobacterium infantis 35624 daily for 8 weeks can effectively increase the content of the bacterium in feces, but it does not alleviate any core symptoms of IBS and has minimal overall impact on the gut microbiota.	/	/	There was no significant difference between the probiotic group and the placebo group at weeks 4 and 8.	/	Fecal Excretion of Bifidobacterium infantis 35624 Compared with the placebo group, the fecal DNA levels of B. infantis 35624 in IBS patients were significantly elevated at both week 4 and week 8 of treatment after probiotic supplementation (p < 0.0001), with an increase of approximately 1.5 log ng DNA/g feces. A similar elevation was also observed in healthy subjects who took the probiotics. Afte…
297	2004P-000001 2004P000001 NCT00179582 TrialTroveID-034628 VSL1	A Randomized, Multi-Center, Double-Blind, Placebo Controlled, Dose Ranging Study with VSL#3 in Diarrhea Predominant IBS Patients	NA	NA	NA	NA	NA	NA
298	ISRCTN72387688 N0544129304 TrialTroveID-031078	Probiotic VSL#3 as a treatment for food intolerant Irritable Bowel Syndrome.	NA	NA	NA	NA	NA	NA
299	DRKS00000416 MU 00 18 TrialTroveID-030475 U1111-1114-9754	Therapeutic efficacy of the probiotic E. Coli Nissle 1917 in subgroups of irritable bowel syndrome.	In adult patients with irritable bowel syndrome who meet the Rome II criteria, taking E. coli Nissle 1917 for 12 weeks has limited improvement in overall symptoms, but in the IBS subgroup of patients with disrupted gut microbiota due to infection or antibiotic use, the efficacy is significant and clear.	/	The quality of life scores of both groups showed significant improvement compared to baseline (20.4% improvement in the EcN group and 17.6% improvement in the placebo group), but there was no significant difference between the groups.	The stool consistency (deviation from "normal smoothness") of both groups of patients showed significant improvement compared to baseline at week 12, but there was no significant difference between the groups.	/	Patient's satisfaction with treatment/clinical responder rate: During the 12 week treatment period, the overall response rate of the EcN group was higher than that of the placebo group, but the difference only reached statistical significance at week 10 (difference of 20.0% points, p=0.01) and week 11 (difference of 18.3% points, p=0.02). At the end of the 12th week of the study, the difference b…
300	TrialTroveID-029410	Single-blind follow-up study on the effectiveness of a symbiotic preparation in irritable bowel syndrome.	In adult IBS patients without lactose malabsorption, abdominal surgery, obvious mental illness, etc. (especially those with constipation or alternating bowel habits), daily use of Syngenta SCM-III for 12 weeks can significantly improve overall symptoms, especially in relieving pain, bloating, and improving bowel habits.	/	/	/	/	Overall effectiveness evaluation 'effective'/'very effective': Over 80% of patients rated SCM-III treatment as' effective 'or' very effective ', with statistically significant differences (P<0.01) compared to baseline values and the control group. More than 40% of patients in the control group were rated as' ineffective '. Improvement of pain: After 6 weeks of treatment, the pain in the treatment…
301	TrialTroveID-029340	Lactobacillus and bifidobacterium in irritable bowel syndrome: symptom responses and relationship to cytokine profiles.	In adult patients with irritable bowel syndrome (IBS), including constipated, diarrheal, and mixed types, taking the probiotic Bifidobacterium infantis 35624 for 8 weeks can significantly alleviate symptoms such as abdominal pain and bloating, and help correct related immune imbalances.	/	No significant differences were observed between the two groups of probiotics and placebo. "	No significant differences were observed between the two groups of probiotics and placebo. "	/	Endpoint: Abdominal pain Effect: Compared with placebo, patients randomly assigned to the Bifidobacterium infection 35624 group showed a significant reduction in abdominal pain/discomfort scores for most weeks of the treatment period. However, the effect of Lactobacillus salivarius UCC4331 group was not mentioned to be superior to placebo. Endpoint: Abdominal distension Effect: Compared with plac…
302	2002089 N0285150640 N0601132664 NCT00135031 SYO-P0172 TrialTroveID-028353	A multicentre, double-blind, randomised, placebo-controlled, dose-ranging safety and efficacy evaluation of Bifidobacterium infantis 35624 in female subjects with Irritable Bowel Syndrome.	In female patients with various subtypes of irritable bowel syndrome (IBS), taking a specific dose (1 x 10 ^ 8 cfu) of encapsulated Bifidobacterium infection 35624 daily for 4 weeks can significantly and widely alleviate core symptoms such as abdominal pain, bloating, and abnormal bowel movements.	/	/	No significant differences were observed between the two groups of probiotics and placebo.	/	Abdominal pain/discomfort: At the end of the 4-week study, a dose of 1 x 10 ^ 8 cfu of B. infantis 35624 was significantly better than placebo in relieving abdominal pain (the primary efficacy variable of the study). There was no significant difference between the other two doses (1 x 10 ^ 6 and 1 x 10 ^ 10 cfu) and placebo. Composite symptom score: Probiotics at a dose of 1 x 10 ^ 8 cfu showed s…
303	TrialTroveID-013228	Probiotics in the treatment of irritable bowel syndrome.	Short term (4 weeks) administration of a specific probiotic combination (Lactobacillus plantarum LP01 combined with Bifidobacterium brevis BR03 or Lactobacillus acidophilus LA02) can significantly alleviate abdominal pain and overall symptom severity in patients with irritable bowel syndrome (IBS) who meet the Rome II diagnostic criteria.	/	/	/	/	Endpoint: Abdominal pain Effect: Compared with placebo, both probiotic combinations can significantly reduce pain scores in different abdominal positions. After 14 days of treatment, the pain scores of probiotic group A and B decreased by 42% and 49%, respectively, while the placebo group decreased by 25% (P<0.05). After 28 days of treatment, the probiotic group decreased by 45% and 49% respectiv…
304	TrialTroveID-013196	A controlled, double-blind, randomized study on the efficacy of Lactobacillus plantarum 299V in patients with irritable bowel syndrome.	Short term (4 weeks) administration of probiotic Lactobacillus plantarum 299V (LP299V) can almost universally alleviate abdominal pain and significantly improve overall symptoms in patients with irritable bowel syndrome (IBS), but its effect on improving bowel frequency in constipated patients is not yet clear.	/	/	/	/	Endpoint: Frequency of defecation Effect: A trend towards normal defecation frequency was observed in the subgroup of constipated IBS patients. Among the 10 patients in the treatment group (LP299V), 6 (60%) showed improvement, while among the 11 patients in the placebo group, 2 (18%) showed improvement, but the difference did not reach statistical significance (P=0.17). Endpoint (Other): Abdomina…
305	TrialTroveID-013151	A randomized controlled trial of a probiotic, VSL#3, on gut transit and symptoms in diarrhoea-predominant irritable bowel syndrome.	In adult patients with significant bloating or diarrhea predominant irritable bowel syndrome (IBS), VSL # 3 consistently reduces gastrointestinal bloating and specifically alleviates bloating in diarrhea predominant patients, but has limited improvement in abdominal pain and overall symptoms.	/	/	/	/	Endpoint: Abdominal distension Effect: Inconsistent effect. In patients with diarrhea predominant IBS, treatment with VSL # 3 significantly reduced bloating scores (pre-treatment score decreased after treatment: VSL # 3 group -13.7, placebo group -1.7), P=0.046）。 However, in the mixed population of IBS with significant bloating, there was no significant difference in the proportion of respondents…
